# Supplementary material for: Health-related quality of life is linked to the gut microbiome in kidney transplant recipients
Source: Nat Commun. 2023 Dec 2;14:7968. doi: 10.1038/s41467-023-43431-8 (PMC10693618; doi:10.1038/s41467-023-43431-8)
Supplement: Supplementary file 4 — Supplementary Data [file 41467_2023_43431_MOESM4_ESM.xlsx]

## Sheet: Index
Supplementary Table	Description
Supplementary Data 1	Characteristics of kidney transplant recipients
Supplementary Data 2	Associations potential confounders and health-related quality of life
Supplementary Data 3	Associations principal components and health-related quality of life
Supplementary Data 4	Permutational multivariate ANOVA (PERMANOVA) analysis
Supplementary Data 5	Associations between dissimilarities compared to general population controls and health-related quality of life
Supplementary Data 6	Results from Elastic-net analysis on bacterial species
Supplementary Data 7	Results from Generalized linear models bacterial species
Supplementary Data 8	Results from Elastic-net analysis on bacterial pathways
Supplementary Data 9	Results from Generalized linear models on bacterial pathways
Supplementary Data 10	Results from Elastic-net analysis on bacterial gut brain modules
Supplementary Data 11	Results from Generalized linear models on bacterial gut brain modules

## Sheet: Supplementary Data 1
Supplementary Data 1. Characteristics of kidney transplant recipients
Category	Characteristics	Mean	SD	Categorical n	NA	Non-missing	Percentage missing
SF-36	General Health Attribution	55.0095	19.987	-	0	507	0
SF-36	Pain	80.6877	21.7768	-	0	507	0
SF-36	Physical Functioning	73.422	24.0691	-	0	507	0
SF-36	Physical Restrain	66.6987	41.3933	-	0	507	0
SF-36	Emotional Restrain	89.9435	32.5382	-	0	507	0
SF-36	Mental Health	78.5	14.4734	-	0	507	0
SF-36	Social Functioning	80.6262	21.1925	-	0	507	0
SF-36	Vitality	62.8504	18.849	-	0	507	0
SF-36	Physical Component Scale	68.6689	22.2428	-	0	507	0
SF-36	Mental Component Scale	76.376	17.7433	-	0	507	0
Anthropometric	Age (years)	56.8959	12.8787	-	0	507	0
Anthropometric	Sex (female)	-	-	230	0	507	0
Anthropometric	BMI (kg/m2)	27.212	4.62506	-	0	507	0
General	Time since transplantation (years)	7.67	8.17	-	0	507	0
General	Pre-Tx dialysis (yes)	-	-	359	0	507	0
General	eGFR (ml/min/1.73m2)	52.6332	18.3106	-	0	507	0
General	Diabetes (yes)	-	-	145	0	507	0
General	Antihypertensive treatment (yes)	-	-	468	0	507	0
Stool water content	Stool water content (%)	74.54	5.99251	-	0	507	0
Medication	Proton pump inhibitor (yes)	-	-	384	0	507	0
Medication	Laxatives (yes)	-	-	48	0	507	0
Medication	Antibiotics (yes)	-	-	22	0	507	0
Medication	Fluorochinolone (yes)			5	0	507	0
Medication	Penicillin (yes)			2	0	507	0
Medication	Tetraycline (yes)			2	0	507	0
Medication	Aminoglycosides (yes)			1	0	507	0
Medication	Macrolides (yes)			4	0	507	0
Medication	Sulfonamides and trimethoprim (yes)			11	0	507	0
Medication	Prednisone (yes)	-	-	497	0	507	0
Medication	Tacrolimus (yes)	-	-	340	0	507	0
Medication	Ciclosporin (yes)	-	-	86	0	507	0
Medication	Mycophenolic acid (yes)	-	-	404	0	507	0
Medication	Azathioprine (yes)	-	-	71	0	507	0
Medication	Sirolimus (yes)	-	-	1	0	507	0
Medication	Everolimus (yes)	-	-	18	0	507	0
Physical assessment	Max handgrip strength (kg)	37.403	12.5752	-	0	507	0
Physical assessment	Sit to stand test (s)	11.7388	3.74609	-	351	181	69.2308
Physical assessment	Time up and go test (s)	6.95946	1.976	-	353	179	69.6252
Physical assessment	4-meter walking test (s)	3.41948	0.960261	-	347	185	68.4418
Physical assessment	2-meter walking test (s)	153.932	44.3354	-	374	158	73.7673
Physical assessment	Clinical frailty (well; vulnerable; frail)	-	-	395; 48; 25	89	443	17.5542
Physical assessment	Severe fatigue (yes)	-	-	177	34	498	6.70611
Mental assessment	Major depression (yes)	-	-	30	45	487	8.87574
Medication	Antidepressant (yes)	-	-	36	0	507	0
Mental assessment	Anxiety (yes)	-	-	26	44	463	8.6785
Abbreviations: BMI, body mass index; eGFR, estimated glomerular filtration rate; SF-36, short form 36; Tx, transplantation.

## Sheet: Supplementary Data 2
Supplementary Data 2. Associations potential confounders and health-related quality of life
	Gut microbiome																		Physical		Mental
	PERMANOVA		General Health Attribution		Pain		Physical Functioning		Physical Restrain		Emotional Restrain		Mental Health		Social Functioning		Vitality		Component Scale		Component Scale
	R2 (%)	FDR	Spearman rho	P-value	Spearman rho	P-value	Spearman rho	P-value	Spearman rho	P-value	Spearman rho	P-value	Spearman rho	P-value	Spearman rho	P-value	Spearman rho	P-value	Spearman rho	P-value	Spearman rho	P-value
Age	0.558	0.0001	0.00936272	0.830053	-0.106385	0.0147406	-0.301583	1.60139e-12	-0.100675	0.0215459	0.0310522	0.480261	0.0930453	0.03255	-0.0586622	0.177094	0.0211883	0.627129	-0.138317	0.00138299	0.0142092	0.743681
BMI	0.319	0.0017	-0.0706456	0.104912	-0.164665	0.000150739	-0.207157	1.65246e-06	-0.0747997	0.0880782	-0.0819389	0.0621346	-0.0769781	0.0771859	-0.0791825	0.068273	-0.0549479	0.207465	-0.148824	0.000573656	-0.0890599	0.0400311
eGFR	0.188	0.3477	0.186389	1.6284e-05	0.0961956	0.0275259	0.159694	0.000235581	0.151857	0.000505031	0.0661717	0.132193	0.0446552	0.305752	0.149401	0.000552321	0.139086	0.00135546	0.18849	1.20538e-05	0.139117	0.00129606
Stool water content	0.69	0.0001	-0.00918474	0.833236	0.0121021	0.782055	0.0534831	0.220735	0.0172535	0.694392	0.0233856	0.595039	-0.00311395	0.943092	0.0619291	0.154139	0.0603733	0.165977	0.0340254	0.43352	0.0429992	0.32222
Statistic			W Statistic	P-value	W Statistic	P-value	W Statistic	P-value	W Statistic	P-value	W Statistic	P-value	W Statistic	P-value	W Statistic	P-value	W Statistic	P-value	W Statistic	P-value	W Statistic	P-value
Antibiotics	0.231	0.0633	6199.5	0.364912	6457	0.16787	6513.5	0.163006	7100.5	0.010515	5991.5	0.299018	6065.5	0.474097	7282.5	0.0130994	6073.5	0.467648	7047.5	0.0417738	6772	0.0998957
Antihypertensive treatment	0.255	0.0217	21853.5	0.00780625	20364	0.176616	21576.5	0.0265131	20734	0.0568354	17608.5	0.473598	19193	0.568019	20418	0.306447	20011.5	0.224779	22367	0.0145626	20227.5	0.421567
Diabetes	0.334	0.0014	29043	0.00928425	28522.5	0.00832227	32278	5.13296e-07	27506.5	0.0201188	25121	0.464601	25337	0.963349	28436.5	0.0384593	27873.5	0.0724187	31134	0.000159039	28123	0.0846022
Dialysis	0.318	0.0013	40663.5	1.13699e-07	34391	0.0655033	39701	1.10965e-06	35809	0.00132541	32488.5	0.163818	36328.5	0.00665427	37116.5	0.00275158	36247.5	0.00778125	40166	3.83709e-06	37747	0.00141096
Laxative	0.319	0.0011	12899.5	0.0659485	14106	0.00108117	15077	3.8208e-05	13709.5	0.000650565	13484	6.34782e-05	14191.5	0.00159877	12862.5	0.0746164	12295.5	0.219737	15263.5	0.000122053	14016	0.00927134
PPI	1.13	0.0001	33689.5	0.0248122	35617	0.000137031	35604	0.00029957	32602	0.0221241	30376.5	0.27687	31719.5	0.301623	33209.5	0.0647812	33600	0.0284491	36262.5	0.000340757	33446.5	0.0618089
Sex	0.378	0.0001	34231.5	0.897024	36299.5	0.0954943	39049.5	0.00179726	37632.5	0.0028695	36568	0.00235964	39327.5	0.00202054	39768.5	0.0012388	38702	0.0065191	38920.5	0.0114893	41182	0.000133885
Abbreviations: BMI, body mass index; eGFR, estimated glomerular filtration rate.

## Sheet: Supplementary Data 3
Supplementary Data 3. Associations principal components and health-related quality of life
																	Physical		Mental
	General Health Attribution		Pain		Physical Functioning		Physical Restrain		Emotional Restrain		Mental Health		Social Functioning		Vitality		Component Scale		Component Scale
Principal component	Spearman rho	P-value	Spearman rho	P-value	Spearman rho	P-value	Spearman rho	P-value	Spearman rho	P-value	Spearman rho	P-value	Spearman rho	P-value	Spearman rho	P-value	Spearman rho	P-value	Spearman rho	P-value
Principal component 1	0.185511	1.78749e-05	0.103851	0.0172985	0.200454	3.595e-06	0.162613	0.000193292	0.106362	0.0153455	0.0916595	0.0352376	0.137741	0.00146399	0.135599	0.00179091	0.212644	7.42684e-07	0.152725	0.000407644
Principal component 2	0.034917	0.42332	-0.0248956	0.569249	-0.0275179	0.52887	-0.0373274	0.395179	-0.00780749	0.859162	-0.0284984	0.513482	-0.00927465	0.831155	-0.0194457	0.655734	-0.00897879	0.836311	-0.029635	0.49519
Principal component 3	0.0373284	0.391994	0.04595	0.293308	0.115136	0.00821457	0.0381282	0.385111	-0.0279687	0.524934	0.0752051	0.0842698	0.104524	0.0159739	0.0843299	0.0527928	0.0737059	0.0894423	0.0779333	0.0724873
Principal component 4	-0.0904723	0.037688	-0.0300286	0.492362	-0.0540161	0.216162	-0.0138165	0.753046	0.00347145	0.937116	0.0255806	0.55754	-0.0431123	0.321404	-0.00722131	0.868517	-0.0546687	0.208061	-0.0178854	0.680639
Principal component 5	0.104443	0.0163594	0.13053	0.00273072	0.176866	4.52466e-05	0.0784682	0.0735298	0.109891	0.0122436	0.01637	0.707446	0.0846954	0.051107	0.0486455	0.264507	0.140667	0.00114172	0.0923104	0.0332799

## Sheet: Supplementary Data 4
Supplementary Data 4. Permutational multivariate ANOVA analysis
Category	Variable	DF	SumsOfSqs	MeanSqs	FModel	R2	pval	FDR(BH)
SF-36	General Health attribution	1	13951.7	13951.7	2.4717	0.00467707	0.0001	0.000542857
SF-36	Pain	1	11685.8	11685.8	2.06846	0.0039394	0.0004	0.00138182
SF-36	Physical Functioning	1	18774.9	18774.9	3.33168	0.006318	0.0001	0.000542857
SF-36	Physical Restrain	1	11756.6	11756.6	2.0841	0.00399955	0.0005	0.00158333
SF-36	Emotional Restrain	1	7578.75	7578.75	1.34053	0.0025862	0.0539	0.0741
SF-36	Mental Health	1	8085.82	8085.82	1.42967	0.00271064	0.0258	0.039216
SF-36	Social Functioning	1	12916.3	12916.3	2.28836	0.00430719	0.0002	0.000844444
SF-36	Vitality	1	10464.4	10464.4	1.85172	0.00350804	0.0018	0.00456
SF-36	Mental Component Scale	1	11112.9	11112.9	1.96829	0.00370001	0.0004	0.00138182
SF-36	Physical Component Scale	1	17329.4	17329.4	3.07573	0.00576978	0.0001	0.000542857
SF-36	Physical activity score	1	8944.07	8944.07	1.58103	0.00350109	0.009	0.018
Anthropometric	Age	1	20132.7	20132.7	3.58771	0.00558	0.0001	0.0001
Anthropometric	Sex	1	12276.9	12276.9	2.18228	0.00378	0.0001	0.0001
Anthropometric	BMI	1	10508.1	10508.1	1.8668	0.00319	0.0015	0.0017
General	Dialysis	1	9637.1	9637.1	1.71159	0.00318	0.0031	0.0013
General	eGFR	1	6647.68	6647.68	1.17953	0.00188	0.151	0.3477
General	Diabetes	1	9507.37	9507.37	1.68403	0.00334	0.004	0.0014
Medication	Antihypertensive treatment	1	8610.81	8610.81	1.52881	0.00255	0.0119	0.0217
General	Stool water content	1	2854	2854.2	0.90383	0.0069	0.6778	0.0001
Medication	Proton pump inhibitor	1	46566.9	46566.9	8.36937	0.0113	0.0001	0.0001
Medication	Laxative	1	9107.59	9107.59	1.61727	0.00319	0.0071	0.0011
Medication	Antibiotics	1	7458.4	7458.4	1.32372	0.00231	0.0593	0.0633
Physical assessment	Max handgriph strength	1	21786.6	21786.6	3.88078	0.00721494	0.0001	0.000542857
Physical assessment	Sit to stand test	1	8692.24	8692.24	1.54822	0.00753217	0.0113	0.0205545
Physical assessment	Time up- and go test	1	6849.6	6849.6	1.21456	0.00597672	0.1203	0.15238
Physical assessment	4-meter walk test	1	7493.16	7493.16	1.32665	0.00633772	0.0546	0.0741
Physical assessment	2-minute walk test	1	8326.98	8326.98	1.49164	0.00817375	0.0165	0.0272609
Physical assessment	Clincal frailty score	2	19306.8	9653.39	1.714	0.00731808	0.0002	0.000844444
Physical assessment	Severe Fatigue	1	8396.31	8396.31	1.4871	0.00284619	0.0188	0.0297667
Mental assessment	Major depression	1	5280.68	5280.68	0.933235	0.00182653	0.5936	0.64448
Mental assessment	Antidepressant	1	6419.62	6419.62	1.13898	0.00204801	0.1995	0.229727
Mental assessment	Anxiety	1	5227.51	5227.51	0.921655	0.00180038	0.624	0.658667
Abbreviations: BMI, body mass index; eGFR, estimated glomerular filtration rate.

## Sheet: Supplementary Data 5
Supplementary Data 5. Associations between dissimilarities compared to general population controls and health-related quality of life
Category	Variable	DToGPC
		Spearman rho	P-value
SF-36	General Health Attribution	-0.135158	0.00185431
SF-36	Pain	-0.103822	0.0173304
SF-36	Physical Functioning	-0.20214	2.96385e-06
SF-36	Physical Restrain	-0.156707	0.000330028
SF-36	Emotional Restrain	-0.131727	0.00263998
SF-36	Mental Health	-0.0434703	0.318776
SF-36	Social Functioning	-0.117865	0.0065461
SF-36	Vitality	-0.111472	0.0103668
SF-36	Physical Component Scale	-0.203046	2.34071e-06
SF-36	Mental Component Scale	-0.138981	0.0013104
Abbreviation: SF-36, short form 36.

## Sheet: Supplementary Data 6
Supplementary Data 6. Results from Elastic-net analysis on bacterial species
		KTR	Controls	Overlap	KTR	Controls	Overlap	KTR	Controls	Overlap	KTR	Controls	Overlap	KTR	Controls	Overlap	KTR	Controls	Overlap	KTR	Controls	Overlap	KTR	Controls	Overlap	KTR	Controls	Overlap	KTR	Controls	Overlap
		Physical Component Scale	Physical Component Scale	Physical Component Scale	Mental Component Scale	Mental Component Scale	Mental Component Scale	Physical Functioning	Physical Functioning	Physical Functioning	Social Functioning	Social Functioning	Social Functioning	Physical Restrain	Physical Restrain	Physical Restrain	Emotional Restrain	Emotional Restrain	Emotional Restrain	Mental Health	Mental Health	Mental Health	Vitality	Vitality	Vitality	Pain	Pain	Pain	General Health Attribution	General Health Attribution	General Health Attribution
Type	Feature	Coefficient	Coefficient	Overlap KTR-Control	Coefficient	Coefficient	Overlap KTR-Control	Coefficient	Coefficient	Overlap KTR-Control	Coefficient	Coefficient	Overlap KTR-Control	Coefficient	Coefficient	Overlap KTR-Control	Coefficient	Coefficient	Overlap KTR-Control	Coefficient	Coefficient	Overlap KTR-Control	Coefficient	Coefficient	Overlap KTR-Control	Coefficient	Coefficient	Overlap KTR-Control	Coefficient	Coefficient	Overlap KTR-Control
Phenotype	(Intercept)	80.7217	90.9147	Yes	78.2335	88.9399	Yes	101.919	94.5091	Yes	79.9573	95.3947	Yes	75.3001	97.9363	Yes	84.4164	98.2457	Yes	78.9371	86.2456	Yes	62.8249	79.2988	Yes	94.8027	92.1706	Yes	54.366	92.113	Yes
Phenotype	Laxative, yes	-0.896292	0	No	-4.57013	-0.470771	Yes	-3.3568	0	No	0	0	No	-4.15016	0	No	-8.29251	0	No	-6.31877	0	No	0	-3.54459	No	0	0	No	0	-0.647264	No
Phenotype	Sex, female	-1.35961	0	No	-1.7056	0	No	-2.31664	0	No	-1.06723	0	No	0	0	No	-0.345251	0	No	0	0	No	0	0	No	-0.102072	0	No	0	0	No
Phenotype	Dialysis, yes	-3.03867	0	No	-1.62426	0	No	-5.24603	0	No	-0.781989	0	No	-1.36625	0	No	0	0	No	0	0	No	0	0	No	-0.248989	0	No	-4.91857	0	No
Phenotype	Antibiotics, yes	-4.81746	0	No	0	0	No	0	0	No	-2.82077	0	No	-0.933897	0	No	0	0	No	0	0	No	0	0	No	-4.36288	0	No	0	0	No
Phenotype	PPI, yes	-3.78326	0	No	-0.189072	0	No	-2.80513	-0.786167	Yes	-0.94721	0	No	-2.19108	0	No	0	0	No	0	0	No	0	0	No	-1.39372	0	No	0	0	No
Phenotype	Diabetes, yes	-0.919362	0	No	0	0	No	-3.13695	0	No	0	0	No	-3.2903	0	No	0	0	No	0	0	No	0	0	No	0	0	No	-1.49731	0	No
Phenotype	BMI	-0.196567	0	No	-0.0397672	0	No	-0.349101	0	No	0	0	No	-0.205076	0	No	0	0	No	0	0	No	0	0	No	-0.309614	0	No	0	-0.392692	No
Phenotype	Age	-0.0625057	0	No	0	0	No	-0.214506	0	No	0	0	No	-0.112652	0	No	0	0	No	0.000438118	0	No	0	0	No	-0.065694	0	No	0	-0.02888	No
Phenotype	eGFR	0.0610336	0	No	0.0262753	0	No	0	0	No	0.0518831	0	No	0.145043	0	No	0	0	No	0	0	No	0	0	No	0	0	No	0.104327	0	No
Phenotype	Antihypertensive treatment, yes	-0.799787	0	No	0	0	No	0	0	No	0	0	No	0	0	No	0	0	No	0	0	No	0	0	No	0	0	No	-1.68072	0	No
Phenotype	Stool water content	0	0	No	0	0	No	0	0	No	0	0	No	0	0	No	0	0	No	0	0	No	0	0	No	0	0	No	0	0	No
Species	Bifidobacterium angulatum	-0.532809	0	No	0	0	No	0	0	No	0	0	No	0	0	No	0	0	No	0	0	No	0	0	No	0	0	No	0	0	No
Species	Escherichia coli	-0.532427	0	No	0	0	No	0	0	No	0	0	No	0	0	No	0	0	No	0	0	No	0	0	No	-0.498413	0	No	-0.277597	0	No
Species	Clostridium sp L2 50	-0.486222	0	No	0	0	No	0	0	No	0	0	No	0	0	No	0	0	No	0	0	No	0	0	No	0	0	No	0	0	No
Species	Enterococcus faecalis	-0.402848	0	No	0	0	No	-0.816127	0	No	0	0	No	0	0	No	0	0	No	0	0	No	0	0	No	0	0	No	0	0	No
Species	Lactobacillus rhamnosus	-0.39652	0	No	0	0	No	0	0	No	-0.124594	0	No	-0.603312	0	No	-0.431558	0	No	0	0	No	0	0	No	0	0	No	0	0	No
Species	Lactobacillus crispatus	-0.362715	0	No	-0.377756	0	No	-0.268344	0	No	-0.459861	0	No	-0.24002	0	No	0	0	No	-0.354322	0	No	0	0	No	0	0	No	-0.00973314	0	No
Species	Lactobacillus oris	-0.281314	0	No	-0.0978112	0	No	0	0	No	0	0	No	-0.188071	0	No	0	0	No	-0.0101857	0	No	0	0	No	0	0	No	-0.714039	0	No
Species	Bifidobacterium animalis	-0.280616	0	No	0.00281838	0	No	0	0	No	0	0	No	0	0	No	0	0	No	0	0	No	0	0	No	0	0	No	0	0	No
Species	Lactobacillus ruminis	-0.254719	0	No	0	0	No	-0.371085	0	No	0	0	No	0	0	No	0	0	No	0	0	No	0	0	No	0	0	No	0	0	No
Species	Clostridium leptum	-0.250728	0	No	0	0	No	-0.058999	0	No	-0.00539782	0	No	0	0	No	0	0	No	0	0	No	0	0	No	-0.213624	0	No	-0.0117036	0.100195	Yes
Species	Parabacteroides johnsonii	-0.222743	0	No	0	0	No	-0.00625839	0	No	-0.0241364	0	No	0	0	No	0	0	No	0	0	No	0	0	No	0	0	No	-0.0516903	0	No
Species	Klebsiella pneumoniae	-0.179168	0	No	0	0	No	0	0	No	-0.150406	0	No	-0.301387	0	No	0	0	No	0	0	No	0	0	No	0	0	No	0	0	No
Species	Bacteroides fragilis	-0.173478	0	No	0	0	No	-0.0560113	0	No	-0.0713218	0	No	0	0	No	0	0	No	0	0	No	0	0	No	0	0	No	-0.0682433	0	No
Species	Bacteroides fluxus	-0.171531	0	No	0	0	No	-0.167319	0	No	0	0	No	0	0	No	0	0	No	0	0	No	0	0	No	0	0	No	-0.795435	0	No
Species	Bifidobacterium pseudocatenulatum	-0.143148	0	No	0	0	No	0	0	No	0	0	No	0	0	No	0	0	No	0	0	No	0	0	No	0	0	No	-0.136452	0	No
Species	Pseudoflavonifractor capillosus	-0.141799	0	No	0	0	No	-0.0406678	0	No	0	0	No	0	0	No	0	0	No	0	0	No	0	0	No	0	0	No	-0.0412211	0	No
Species	Clostridium clostridioforme	-0.130922	0	No	-0.0193346	0	No	-0.0105272	0	No	-0.0879155	0	No	-0.0942286	0	No	0	0	No	0	0	No	0	0	No	0	0	No	-0.0648481	0	No
Species	Bacteroides barnesiae	-0.119378	0	No	0	0	No	0	0	No	0	0	No	0	0	No	0	0	No	0	0	No	0	0	No	0	0	No	0	0	No
Species	Coprococcus catus	-0.118781	0	No	0	0	No	-0.174082	0	No	0	0	No	-0.311233	0	No	0	0	No	0	0	No	0	0	No	0	0	No	0	0	No
Species	Dorea unclassified	-0.110736	0	No	-0.010763	0	No	0	0	No	0	0	No	-0.113108	0	No	0	0	No	0	0	No	0	0	No	0	0	No	0	0	No
Species	Anaerotruncus colihominis	-0.108508	0	No	0	0	No	-0.226176	0	No	0	0	No	0	0	No	0	0	No	0	0	No	0	0	No	0	0	No	0	0	No
Species	Lactobacillus fermentum	-0.107815	0	No	0	0	No	-0.204595	0	No	0	0	No	0	0	No	0	0	No	0	0	No	0	0	No	-0.250463	0	No	0	0	No
Species	Veillonella unclassified	-0.105472	0	No	0	0	No	0	0	No	0	0	No	0	0	No	0	0	No	0	0	No	0	0	No	0	0	No	0	0	No
Species	Coprococcus sp ART55 1	-0.0890207	0	No	-0.316659	0	No	-0.127045	0.00201127	Yes	-0.0627122	0	No	0	0	No	0	0	No	0	0	No	0	0	No	0	0	No	-0.0070941	0	No
Species	Lactobacillus salivarius	-0.0862275	-0.768279	Yes	0	0	No	-0.397077	0	No	0	0	No	0	-10.8507	No	0	0	No	0	0	No	0	0	No	-0.0363243	-2.43884	Yes	0	0	No
Species	Streptococcus parasanguinis	-0.0861229	0	No	0	0	No	0	0	No	0	0	No	-0.0273798	0	No	0	0	No	0	0	No	0	0	No	0	0	No	0	0	No
Species	Odoribacter splanchnicus	-0.0688825	0	No	0	0	No	0	0	No	-0.107288	0	No	0	0	No	0	0	No	0	0	No	0	0	No	0	0	No	0	0	No
Species	Clostridium citroniae	-0.0601441	0	No	0	0	No	0	0	No	-0.00910255	0	No	0	0	No	0	0	No	0	0	No	0	0	No	0	0	No	0	0	No
Species	Clostridium bolteae	-0.0569815	0	No	0	0	No	0	0	No	-0.0112387	0	No	0	0	No	0	0	No	0	0	No	0	0	No	0	0	No	0	0	No
Species	Parabacteroides unclassified	-0.0569341	0	No	0	0	No	0	0	No	0	0	No	-0.443868	0	No	0	0	No	-0.0163767	0	No	0	0	No	0	0	No	-0.0617038	0	No
Species	Bifidobacterium breve	-0.0354335	0	No	0	-0.186965	No	-0.28613	-0.564166	Yes	-0.147475	0	No	-0.227552	0	No	0	0	No	0	0	No	0	0	No	-0.262036	0	No	-0.296248	0	No
Species	Bacteroides intestinalis	-0.0342567	0	No	0	0	No	0	0	No	0	0	No	0	0	No	0	0	No	0	0	No	0	0	No	0	0	No	-0.139281	0	No
Species	Alistipes finegoldii	-0.02837	0	No	0	0	No	0	0	No	0	0	No	0	0	No	0	0	No	0	0	No	0	0	No	0	0	No	-0.156811	0	No
Species	Alistipes unclassified	-0.0210227	0	No	0	0	No	-0.0479224	0	No	-0.0480791	0	No	-0.0514139	0	No	0	0	No	0	0	No	0	0	No	-0.124211	0	No	0	0	No
Species	Burkholderiales bacterium 1 1 47	-0.0207616	0	No	0	0	No	0	0	No	0	0	No	0	0	No	0.148942	0	No	0	0	No	0	0	No	0	0	No	0	0	No
Species	Flavonifractor plautii	-0.0149946	0	No	0	0	No	0	0	No	0	0	No	0	0	No	0	0	No	0	0	No	0	0	No	0	0	No	0	0	No
Species	Collinsella tanakaei	-0.0147274	0	No	-0.397257	0	No	0	0	No	-0.589686	0	No	0	0	No	0	0	No	0	0	No	0	0	No	0	0	No	0	0	No
Species	Pseudomonas aeruginosa	-0.00243242	0	No	0	0	No	0	0	No	0	0	No	0	0	No	0	0	No	0	0	No	0	0	No	-0.223274	0	No	0	0	No
Species	Odoribacter laneus	0	0	No	0	-0.636684	No	0	0	No	-0.0265047	0	No	0	0	No	0	0	No	0	0	No	0	0	No	0	0	No	-0.00623983	-1.13402	Yes
Species	Acidaminococcus fermentans	0	0	No	0	0	No	0	0	No	0	0	No	0	0	No	0	0	No	0	0	No	0	0	No	0	0	No	0	0.109368	No
Species	Acidaminococcus unclassified	0	0	No	0	0	No	0	0	No	0	0	No	0	0	No	0	0	No	0	0	No	0	0	No	0	0	No	0.00918781	0	No
Species	Actinomyces graevenitzii	0	0	No	0	0	No	0	0	No	-0.0371771	0	No	0	0	No	0	0	No	0	0	No	0	0	No	0	0	No	0	0	No
Species	Actinomyces odontolyticus	0	0	No	0	0	No	0	0	No	0	0	No	0	0	No	0	0	No	0	0	No	0	0	No	0	0	No	0	0	No
Species	Actinomyces oris	0	0	No	0	0	No	0	0	No	0	0	No	0	0	No	0	0	No	0	0	No	0	0	No	0	0	No	0	0	No
Species	Akkermansia muciniphila	0	0	No	0	0	No	0	0	No	0	0	No	0	0	No	0	0	No	0	0	No	0	0	No	0	0	No	0	0	No
Species	Alistipes indistinctus	0	0	No	0	0	No	0	0	No	0	0	No	-0.168557	0	No	0	0	No	0	0	No	0	0	No	-0.050958	0	No	0	0.0407275	No
Species	Alistipes onderdonkii	0	0	No	-0.0186083	0	No	0	0	No	0	0	No	0	0	No	0	0	No	0	0	No	0	0	No	0	0	No	0	0	No
Species	Alistipes senegalensis	0	0	No	0	0	No	0.105859	0	No	0	0	No	0	0	No	0	0	No	0	0	No	0	0	No	0	0	No	0	0	No
Species	Alistipes shahii	0	0	No	0	0	No	0	-0.00448522	No	0	0	No	0	0	No	0	0	No	0	0	No	0	0	No	0	0	No	0	0	No
Species	Alistipes sp AP11	0	0	No	0	0	No	0	0	No	0	0	No	0	0	No	0	0	No	0	0	No	0	0	No	0	0	No	0	0	No
Species	Alistipes sp HGB5	0	0	No	0	0	No	-0.037246	0	No	0	0	No	0	0	No	0	0	No	0	0	No	0	0	No	0	0	No	0	0	No
Species	Alloscardovia omnicolens	0	0	No	0	0	No	0	0	No	0	0	No	0	0	No	0.00366399	0	No	0	0	No	0	0	No	0	0	No	0	0	No
Species	Anaerostipes hadrus	0	0	No	0.137428	0	No	0	0	No	0.111943	0	No	0.237964	0	No	0.229236	0	No	0	0	No	0	0	No	0.145227	0	No	0	0	No
Species	Anaerotruncus unclassified	0	0	No	-0.151323	0	No	0	0	No	-0.211099	0	No	0	0	No	0	0	No	-0.297724	0	No	0	0	No	0	0	No	0	-0.0665602	No
Species	Bacteroidales bacterium ph8	0	0	No	0	0	No	0	0	No	0	0	No	0	0	No	0	0	No	0	0	No	0	0	No	0	0	No	0	0	No
Species	Bacteroides caccae	0	0	No	0	0	No	0	0	No	0	0	No	0	0	No	0	0	No	0	0	No	0	0	No	0	0	No	0	0	No
Species	Bacteroides cellulosilyticus	0	0	No	0	0	No	0	0	No	-0.0042979	0	No	0	0	No	0	0	No	0	0	No	0	0	No	-0.0249693	0	No	0	0.107178	No
Species	Bacteroides clarus	0	0	No	0	0	No	0	0	No	0	0	No	0	0	No	0	0	No	0	0	No	0	0	No	0	0	No	0	0	No
Species	Bacteroides coprocola	0	0	No	0.0145304	0	No	0	0	No	0	0	No	0	0	No	0	0	No	0	0	No	0	0	No	0	0	No	0	0	No
Species	Bacteroides eggerthii	0	0	No	0	0	No	0	0	No	0	0	No	0	0	No	0	0	No	0	0	No	0	0	No	0	0	No	0	0	No
Species	Bacteroides faecis	0	0	No	-0.0471522	0	No	0	0	No	0	0	No	0	0	No	0	0	No	0	0	No	0	0	No	0	0	No	-0.0035313	0	No
Species	Bacteroides finegoldii	0	0	No	0	0	No	0	0	No	0	0	No	0	0	No	0	0	No	0	0	No	0	0	No	0	0	No	0	0	No
Species	Bacteroides massiliensis	0	0	No	0	0	No	0.00678837	0	No	0	0	No	0	0	No	0	0	No	0	0	No	0	0	No	0	0	No	0	0.243613	No
Species	Bacteroides nordii	0	0	No	-0.0202145	0	No	0	0	No	0	0	No	0	0	No	0	0	No	0	0	No	0	0	No	0	0	No	0	0	No
Species	Bacteroides ovatus	0	0	No	0	0	No	0	0	No	0	0	No	0	0	No	0	0	No	0.00234505	0	No	0	0	No	0.00143876	0	No	0	0.336056	No
Species	Bacteroides plebeius	0	0	No	0	0	No	0	0	No	0.0128495	0	No	0	0	No	0	0	No	0	0	No	0	0	No	0	0	No	0	-0.099066	No
Species	Bacteroides salyersiae	0	0	No	0	0	No	0	0	No	0	0	No	0	0	No	0	0	No	0	0	No	0	0	No	0	0	No	0	0	No
Species	Bacteroides stercoris	0	0	No	0.00241968	0	No	0	0	No	0	0	No	0	0	No	0	0	No	0	0	No	0	0	No	0	0	No	0	0	No
Species	Bacteroides uniformis	0	0	No	0	0	No	0	0	No	0	0	No	0	0	No	0	0	No	0	0	No	0	0	No	0	0	No	0	0.0413203	No
Species	Bacteroides vulgatus	0	0	No	0	0	No	0	0	No	0	0	No	0	0	No	0	0	No	0	0	No	0	0	No	0	0	No	0	0	No
Species	Bacteroides xylanisolvens	0	0	No	0	0	No	0	0	No	0.019576	0	No	0	0	No	0	0	No	0	0	No	0	0	No	0	0	No	0	0	No
Species	Barnesiella intestinihominis	0	0	No	0	0	No	0.128286	0	No	0	0	No	0	0	No	0	0	No	0	0	No	0	0	No	0	0	No	0	0	No
Species	Bifidobacterium adolescentis	0	0	No	0	0	No	0	0	No	0	0	No	0	0	No	0	0	No	0	0	No	0	0	No	0	0	No	0	0	No
Species	Bifidobacterium bifidum	0	0	No	0	0	No	0	0	No	0	0	No	0	0	No	0	0	No	0	0	No	0	0	No	0	0	No	-0.0500036	0	No
Species	Bifidobacterium catenulatum	0	0	No	0	0	No	0	0	No	0	0	No	0	0	No	0	0	No	0	0	No	0	0	No	0	0	No	0	0	No
Species	Bifidobacterium dentium	0	0	No	0	0	No	0	0	No	-0.049858	0	No	-0.156118	0	No	0	0	No	0	0	No	0	0	No	0	0	No	0	0	No
Species	Bifidobacterium longum	0	0	No	0.183309	0	No	0	0	No	0.252694	0	No	0.275799	0	No	0	0	No	0	0	No	0	0	No	0	0	No	0.0451503	0	No
Species	Bilophila unclassified	0	0	No	0	0	No	0	0	No	0	0	No	0	0	No	0	0	No	0	0	No	0	0	No	0	0	No	0	0	No
Species	Bilophila wadsworthia	0	0	No	0	0	No	0	0	No	0	0	No	0	0	No	0	0	No	0	0	No	0	0	No	0	0	No	0	0	No
Species	Butyricicoccus pullicaecorum	0	0	No	0	0	No	0	0	No	-0.127926	0	No	0	0	No	0	0	No	0	0	No	0	0	No	0	0	No	0	0	No
Species	Butyrivibrio crossotus	0	0	No	0	0	No	0	0	No	0	0	No	0	0	No	0	0	No	0	0	No	0	0	No	0	0	No	0	0	No
Species	Campylobacter gracilis	0	0	No	0	0	No	0	0	No	0	0	No	0	0	No	0	0	No	0	0	No	0	0	No	0	0	No	-0.175327	-0.236272	Yes
Species	Catenibacterium mitsuokai	0	0	No	0	0	No	0	0	No	0	0	No	0	0	No	-0.0197417	0	No	0	0	No	0	0	No	0	0	No	0	0	No
Species	Citrobacter freundii	0	0	No	0	0	No	0	0	No	0	0	No	0	0	No	0	0	No	0	0	No	0	0	No	0	0	No	0	0	No
Species	Citrobacter unclassified	0	0	No	0	0	No	0	0	No	0	0	No	0	0	No	0	0	No	0	0	No	0	0	No	0	0	No	0	0.0623031	No
Species	Clostridiaceae bacterium JC118	0	0	No	0	0	No	0	0	No	0	0	No	0	0	No	0	0	No	0	0	No	0	0	No	0	0	No	0.00102862	0	No
Species	Clostridiales bacterium 1 7 47FAA	0	0	No	0	0	No	0	0	No	0	0	No	0	0	No	0	0	No	0	0	No	0	0	No	0	0	No	0	0	No
Species	Clostridium asparagiforme	0	0	No	0	0	No	-0.0781879	0	No	0	0	No	0	0	No	0	0	No	0	0	No	0	0	No	0	0	No	0	0	No
Species	Clostridium bartlettii	0	0	No	0	0	No	0	0	No	0	0	No	0	0	No	0	0	No	0	0	No	0	0	No	0	0	No	0	0	No
Species	Clostridium hathewayi	0	0	No	0	0	No	0	-0.0841489	No	0	0	No	0	0	No	0	0	No	0	0	No	0	0	No	0	0	No	0	0	No
Species	Clostridium nexile	0	0	No	0	0	No	0	0	No	0	0	No	0	0	No	-0.369391	0	No	0	0	No	0	0	No	0	0	No	0	-0.660942	No
Species	Clostridium perfringens	0	0	No	0	0	No	0	0	No	0	0	No	0	0	No	0	0	No	0	0	No	0	0	No	0	0	No	0	0	No
Species	Clostridium ramosum	0	0	No	0	0	No	0	0	No	0	0	No	0	0	No	0	0	No	0	0	No	0	0	No	0	0	No	0	0	No
Species	Clostridium symbiosum	0	0	No	0	0	No	0	0	No	0	0	No	-0.0938271	0	No	0	0	No	0	0	No	0	0	No	0	0	No	0	0	No
Species	Collinsella aerofaciens	0	0	No	0	0	No	0	0	No	0	0	No	0	0	No	0	0	No	0	0	No	0	0	No	0	0	No	0	0.468189	No
Species	Collinsella intestinalis	0	0	No	0	0	No	0.000196905	0	No	0	0	No	-0.0115372	0	No	0	0	No	0	0	No	0	0	No	-0.183943	0	No	0	0	No
Species	Collinsella stercoris	0	0	No	0	0	No	0	0	No	0	0	No	0	0	No	0	0	No	0	0	No	0	0	No	-0.225609	0	No	0	0	No
Species	Collinsella unclassified	0	0	No	0	0	No	0	0	No	0	0	No	0.321376	0	No	0	0	No	0	0	No	0	0	No	0	0	No	0	-0.471412	No
Species	Coprobacillus unclassified	0	0	No	-0.168715	0	No	0	0	No	-0.0740501	0	No	0	0	No	0	0	No	-0.0810035	0	No	0	0	No	0	0	No	0	0	No
Species	Coprobacter fastidiosus	0	0	No	0	0	No	0	0	No	0	0	No	0.397379	0	No	0	0	No	0	0	No	0	0	No	0	0	No	0	0	No
Species	Coprococcus comes	0	0	No	0.0713826	0	No	0	0	No	0	0	No	0	0	No	0.120244	0	No	0	0	No	0	0	No	0.146043	0	No	0	0	No
Species	Coprococcus eutactus	0	0	No	0	0	No	0	0	No	0	0	No	-0.184383	0	No	0	0	No	0	0	No	0	0	No	0	0	No	0	0	No
Species	Desulfovibrio desulfuricans	0	0	No	0	0	No	0	0	No	0	0	No	0	0	No	0	0	No	0	0	No	0	0.0286723	No	0	0	No	0	0	No
Species	Desulfovibrio piger	0	0	No	0	0	No	0	-0.0607248	No	0	0	No	0	0	No	0	0	No	0	0	No	0	0	No	0	0	No	0	0	No
Species	Dialister invisus	0	0	No	0	0	No	0	0	No	0	0	No	0	0	No	0	0	No	0	0	No	0	0	No	0	0	No	0	0	No
Species	Dorea formicigenerans	0	0	No	0	0	No	0	0	No	0	0	No	0	0	No	0	0	No	0	0	No	0	0	No	0	0	No	0	0	No
Species	Dorea longicatena	0	0	No	0	0	No	0.0423893	0	No	0.0898583	0	No	0	0	No	0	0	No	0	0	No	0	0	No	0	0	No	0.110768	0	No
Species	Eggerthella lenta	0	0	No	0	0	No	0	0	No	0	0	No	0	0	No	0	0	No	0	0	No	0	0	No	0	0	No	0.0958456	0	No
Species	Eggerthella unclassified	0	0	No	0	0	No	-0.238332	0.016411	Yes	-0.0647011	0	No	0	0	No	0	0	No	0	0	No	0	0	No	-0.0224063	0	No	0.0109242	0	No
Species	Enterobacter cloacae	0	0	No	0	0	No	-0.096544	-0.337305	Yes	0	0	No	0	0	No	0	0	No	0	0	No	0	0	No	0	0	No	0	0	No
Species	Enterococcus faecium	0	0	No	0	0	No	0	0	No	0	0	No	0	0	No	0	0	No	0	0	No	0	0	No	0	0	No	0	0	No
Species	Erysipelotrichaceae bacterium 21 3	0	0	No	0	0	No	0	0	No	-0.0635946	0	No	0	0	No	0	0	No	0	0	No	0	0	No	0	0	No	0	0	No
Species	Erysipelotrichaceae bacterium 5 2 54FAA	0	0	No	0	0	No	-0.17203	0	No	0	0	No	0	0	No	0	0	No	0	0	No	0	0	No	0	0	No	0	0	No
Species	Escherichia unclassified	0	0	No	0	0	No	0.0342815	-0.202726	Yes	0	0	No	0	0	No	0	0	No	0	0	No	0	0	No	0	0	No	0	0	No
Species	Eubacterium biforme	0	0	No	0	0	No	0.0181354	0	No	0.0473847	0	No	0	0	No	0	0	No	0	0	No	0	0	No	0.186775	0	No	0	0.143535	No
Species	Eubacterium cylindroides	0	0	No	0	0	No	0	0	No	0	0	No	0	0	No	0	0	No	0	0	No	0	0	No	0	0	No	0	0	No
Species	Eubacterium eligens	0	0	No	0	0	No	0.146188	0	No	0.273873	0	No	0	0	No	0	0	No	0	0	No	0	0	No	0	0	No	0.13482	0	No
Species	Eubacterium rectale	0	0	No	0	0	No	0	0.0607533	No	0	0	No	0	0	No	0	0	No	0	0	No	0	0	No	0	0	No	0	1.06146	No
Species	Eubacterium sp 3 1 31	0	0	No	0	0	No	0	0	No	0	0	No	0	0	No	0	0	No	0	0	No	0	0	No	0	0	No	0	0	No
Species	Eubacterium ventriosum	0	0	No	0.0119843	0	No	0	0.0423124	No	0	0	No	0	0	No	0	0	No	0	0	No	0	0	No	0	0	No	0.100921	0.120258	Yes
Species	Gordonibacter pamelaeae	0	0	No	0	0	No	0	0	No	0	0	No	0	0	No	0	0	No	0	0	No	0	0	No	0	0	No	0	0	No
Species	Haemophilus parainfluenzae	0	0	No	0	0	No	0	0	No	0	0	No	0	0	No	0	0	No	0	0	No	0	0	No	0	0	No	0	0	No
Species	Haemophilus pittmaniae	0	0	No	0.0071234	0	No	0	0	No	0.0180239	0	No	0	0	No	0	0	No	0	0	No	0	0	No	0	0	No	0	0	No
Species	Holdemania filiformis	0	0	No	0.0696778	0	No	0	0	No	0	0	No	0	0	No	0	0	No	0	0	No	0	0	No	0	0	No	0.017518	0	No
Species	Holdemania unclassified	0	0	No	0	0	No	0	0	No	0	0	No	0	0	No	0	0	No	0.001511	0	No	0	0	No	0.0303738	0	No	0	0	No
Species	Klebsiella unclassified	0	0	No	0	0	No	-0.0211791	0	No	0	0	No	0	0	No	0	0	No	0	0	No	0	0	No	0	0	No	0	0	No
Species	Lachnospiraceae bacterium 1 1 57FAA	0	0	No	0	0	No	-0.106902	0	No	-0.211149	0	No	-0.567048	0	No	0	0	No	0	0	No	0	0	No	0	0	No	0	0	No
Species	Lachnospiraceae bacterium 1 4 56FAA	0	0	No	0	0	No	-0.0476456	-0.746673	Yes	0	0	No	0	0	No	0	0	No	0	0	No	0	0	No	0	0	No	-0.138456	0	No
Species	Lachnospiraceae bacterium 2 1 58FAA	0	0	No	0	0	No	0	0	No	-0.211897	0	No	0	0	No	0	0	No	0	0	No	0	0	No	0	0	No	0	0	No
Species	Lachnospiraceae bacterium 3 1 46FAA	0	0	No	-0.0813612	0	No	0	0	No	-0.0393947	0	No	0	0	No	0	0	No	0	0	No	0	0	No	0	0	No	0	0	No
Species	Lachnospiraceae bacterium 3 1 57FAA CT1	0	0	No	0	0	No	0	0	No	0	0	No	0.0216642	0	No	0	0	No	0	0	No	0	0	No	0	0	No	0	0	No
Species	Lachnospiraceae bacterium 5 1 57FAA	0	0	No	0	0	No	0	0	No	-0.152095	0	No	0	0	No	0	0	No	0	0	No	0	0	No	0	0	No	0	0	No
Species	Lachnospiraceae bacterium 7 1 58FAA	0	0	No	0	0	No	0	0	No	0	0	No	0	0	No	0	0	No	0	0	No	0	0	No	0	0	No	0	0	No
Species	Lachnospiraceae bacterium 8 1 57FAA	0	0	No	0	0	No	-0.110864	0	No	0	0	No	0	0	No	0	0	No	0	0	No	0	0	No	0	0	No	0	0.109033	No
Species	Lactobacillus casei paracasei	0	0	No	0	0	No	0	0	No	0	0	No	0	0	No	0	0	No	-0.197128	0	No	0	0	No	-0.392693	0	No	0	0	No
Species	Lactobacillus delbrueckii	0	0	No	0	0	No	0	0	No	0	0	No	0	0	No	0	0	No	0	0	No	0	0	No	0	0	No	0	0	No
Species	Lactobacillus gasseri	0	0	No	0.0886205	0	No	0	0	No	0	0	No	0	0	No	0	0	No	0	0	No	0	0	No	0	0	No	0	0	No
Species	Lactobacillus johnsonii	0	0	No	-0.32868	0	No	-0.434363	0	No	-0.425009	0	No	0	0	No	0	0	No	0	0	No	0	0	No	0	0	No	-0.246448	0	No
Species	Lactobacillus mucosae	0	0	No	-0.192216	0	No	-0.706986	0	No	-0.151814	0	No	0	0	No	-0.411048	0	No	0	0	No	0	0	No	0	0	No	0	-0.818934	No
Species	Lactobacillus reuteri	0	0	No	0	0	No	-0.601244	0	No	-0.0906986	0	No	0	0	No	0	0	No	0	0	No	0	0	No	-0.125879	0	No	0	0	No
Species	Megamonas funiformis	0	0	No	0	0	No	0	0	No	0	0	No	0	0	No	-2.94021	0	No	0	0	No	0	0	No	0	0	No	0	0	No
Species	Megamonas hypermegale	0	0	No	0	0	No	0	0	No	0	0	No	0	0	No	0	0	No	0	0	No	0	0	No	0	0	No	0	0	No
Species	Megamonas rupellensis	0	0	No	0	0	No	0.452967	0	No	0	0	No	0	0	No	0	0	No	0	0	No	0	0	No	0	0	No	0.0807078	0	No
Species	Megamonas unclassified	0	0	No	0	0	No	0	0	No	0	0	No	0	0	No	0	0	No	0	0	No	0	0	No	0	0	No	0	0	No
Species	Megasphaera elsdenii	0	0	No	0	0	No	0	0	No	0	0	No	0	0	No	0	0	No	0	0	No	0	0	No	0	0	No	0	0	No
Species	Megasphaera micronuciformis	0	0	No	0	0	No	0	0	No	0.028657	0	No	0	0	No	0	0	No	0	0	No	0	0	No	0	0	No	0	0	No
Species	Megasphaera unclassified	0	0	No	0	0	No	0	0	No	0	0	No	0	0	No	0	0	No	0	0	No	0	0	No	0	0	No	0	0	No
Species	Mitsuokella multacida	0	0	No	0	0	No	0	0	No	0	0	No	0	0	No	0	0	No	0	0	No	0	0	No	0	0	No	0.196951	0	No
Species	Mitsuokella unclassified	0	0	No	0	0	No	0	0.114564	No	0	0	No	-0.425917	0	No	0	0	No	0	0	No	0	0	No	0	0	No	0.00232289	0	No
Species	Odoribacter unclassified	0	0	No	-0.237234	0	No	0	0.0163869	No	0	0	No	0	0	No	0	0	No	0	0	No	0	0	No	0	0	No	0	0	No
Species	Olsenella unclassified	0	0	No	0	0	No	0.0336103	0	No	0	0	No	0	0	No	0	0	No	0	0	No	0	0	No	0	0	No	0	0	No
Species	Oscillibacter unclassified	0	0	No	-0.0135122	0	No	0	0	No	0.0241464	0	No	0	0	No	0	0	No	0	0	No	0	0	No	0	0	No	0	0	No
Species	Oxalobacter formigenes	0	0	No	0	0	No	0	0	No	0	0	No	0.528212	0	No	0	0	No	0	0	No	0	0	No	0	0	No	0	0	No
Species	Parabacteroides distasonis	0	0	No	0	0	No	0	0	No	0	0	No	0.0168595	0	No	0	0	No	0	0	No	0	0	No	0	0	No	0.000340117	0	No
Species	Parabacteroides goldsteinii	0	0	No	0	0	No	0	0	No	0	0	No	0	0	No	0.0229335	0	No	0	0	No	0	0	No	0	0	No	0	0	No
Species	Parabacteroides merdae	0	0	No	0.086296	0	No	0	0	No	0	0	No	0.0493231	0	No	0	0	No	0	0	No	0	0	No	0	0	No	0	0	No
Species	Paraprevotella clara	0	0	No	0	0	No	0	0	No	0	0	No	0.0612274	0	No	0	0	No	0	0	No	0	0	No	0	0	No	0	0	No
Species	Paraprevotella xylaniphila	0	0	No	0	0	No	0	0	No	0	0	No	0	0	No	0	0	No	0	0	No	0	0	No	0.0208247	0	No	0	0	No
Species	Parascardovia denticolens	0	0	No	0.00188306	0	No	0	0	No	0	0	No	0	0	No	0	0	No	0	0	No	0	0	No	0	0	No	0	0	No
Species	Parasutterella excrementihominis	0	0	No	0	0	No	0	0	No	0	0	No	0	0	No	0	0	No	0	0	No	0	0	No	0	0	No	0	0	No
Species	Peptostreptococcaceae noname unclassified	0	0	No	0	0	No	0	0	No	0	0	No	0	0	No	0	0	No	0	0	No	0	0	No	0	0	No	0	0	No
Species	Phascolarctobacterium succinatutens	0	0	No	0	0	No	0	0	No	0	0	No	0	0	No	0	0	No	0	0	No	0	0	No	0	0	No	0	0	No
Species	Porphyromonas asaccharolytica	0	0	No	0	0	No	0	0	No	-0.0967351	0	No	0	0	No	0	0	No	0	0	No	0	0	No	0	0	No	-0.189387	0	No
Species	Prevotella copri	0	0	No	0	0	No	0	0	No	0	0	No	0.43944	0	No	0	0	No	0	0	No	0	0	No	0	0	No	0	0	No
Species	Prevotella stercorea	0	0	No	0	0	No	0	0	No	0	0	No	0	0	No	0	0	No	0	0	No	0	0	No	0	0	No	0	-0.0434666	No
Species	Pseudomonas unclassified	0	0	No	0	0	No	0	0	No	0	0	No	0	0	No	0	0	No	0	0	No	0	0	No	0	0	No	0.138787	0	No
Species	Raoultella ornithinolytica	0	0	No	0	0	No	0	0	No	0	0	No	0	0	No	0	0	No	0	0	No	0	0	No	0	0	No	0	0	No
Species	Roseburia unclassified	0	0	No	0	0	No	0	0	No	0	0	No	0	0	No	0	0	No	0	0	No	0	0	No	0	0	No	0	0	No
Species	Rothia mucilaginosa	0	0	No	0	0	No	0	0	No	0	0	No	0	0	No	0	0	No	0	0	No	0	0	No	0	0	No	0	0	No
Species	Ruminococcaceae bacterium D16	0	0	No	0	0	No	0	0	No	0	0	No	0	0	No	0	0	No	0	0	No	0	0	No	0	0	No	0	0	No
Species	Ruminococcus bromii	0	0	No	0	0	No	0	0	No	0	0	No	0	0	No	0	0	No	0	0	No	0	0	No	0	0	No	0	0	No
Species	Ruminococcus callidus	0	0	No	0	0	No	-0.0502182	0	No	0	0	No	0	0	No	-0.439772	0	No	0	0	No	0	0	No	0	0	No	0	0.054462	No
Species	Ruminococcus champanellensis	0	0	No	0	0	No	0	0	No	0	0	No	0	0	No	0	0	No	0	0	No	0	0	No	0	0	No	0	0	No
Species	Ruminococcus gnavus	0	0	No	0	0	No	0	0	No	0	0	No	0	0	No	-0.0383019	0	No	0	0	No	0	0	No	0	0	No	0	0	No
Species	Ruminococcus obeum	0	0	No	0	0	No	0.0532318	0.00691328	Yes	0.0237599	0	No	0	0	No	0	0	No	0	0	No	0	0	No	0	0	No	0.002186	0	No
Species	Ruminococcus sp 5 1 39BFAA	0	0	No	0	0	No	0.00337734	0	No	0	0	No	0	0	No	0	0	No	0	0	No	0	0	No	0	0	No	0.117055	0	No
Species	Ruminococcus torques	0	0	No	0	0	No	0	0	No	0	0	No	0	0	No	0	0	No	0	0	No	0	0	No	0	0	No	0	0	No
Species	Scardovia wiggsiae	0	0	No	0	0	No	-0.155621	0	No	0	0	No	0	0	No	0	0	No	0	0	No	0	0	No	0	0	No	0	0	No
Species	Slackia piriformis	0	0	No	0	0	No	0	0	No	0	0	No	-0.571149	0	No	0	0	No	0	0	No	0	0	No	0	0	No	0	-0.0746903	No
Species	Streptococcus anginosus	0	0	No	0	0	No	0	0	No	0	0	No	0	0	No	0	0	No	0	0	No	0	0	No	0	0	No	0	-1.18854	No
Species	Streptococcus australis	0	0	No	0	0	No	0	0	No	0	0	No	0	0	No	0	0	No	0	0	No	0	0	No	-0.176284	0	No	-0.0892258	0	No
Species	Streptococcus lutetiensis	0	0	No	-0.0574915	0	No	0	0	No	0	0	No	0	0	No	0	0	No	0	0	No	0	0	No	0	0	No	-0.18008	0	No
Species	Streptococcus mitis oralis pneumoniae	0	0	No	0	0	No	0	0	No	0	0	No	0	0	No	0	0	No	0	0	No	0	0	No	0	0	No	-0.0031421	0	No
Species	Streptococcus salivarius	0	0	No	-0.154173	0	No	0	0	No	-0.118928	0	No	0	0	No	0	0	No	0	0	No	0	0	No	0	0	No	0	0	No
Species	Streptococcus thermophilus	0	0	No	0	0	No	0	0	No	0	0	No	0	0	No	0	0	No	0	0	No	0	0	No	0	0	No	0	0	No
Species	Streptococcus vestibularis	0	0	No	-0.0462239	0	No	0	0	No	0	0	No	0	0	No	0	0	No	0	0	No	0	0	No	0	0	No	-0.00182036	0	No
Species	Subdoligranulum sp 4 3 54A2FAA	0	0	No	0	0	No	0	0	No	0	0	No	0	0	No	0	0	No	0	0	No	0	0	No	0	0	No	0.204326	0	No
Species	Subdoligranulum unclassified	0	0	No	0	0	No	0	0	No	0	0	No	0	0	No	0	0	No	0	0	No	0	0	No	0	0	No	0	1.20807	No
Species	Succinatimonas hippei	0	0	No	0	0	No	0	0	No	0	0	No	0	0	No	0	0	No	0	0	No	0	0	No	0	0	No	0	0	No
Species	Sutterella wadsworthensis	0	0	No	0	0	No	0.0351391	0	No	0	0	No	0	0	No	0	0	No	0	0	No	0	0	No	0	0	No	0	0	No
Species	Veillonella atypica	0	0	No	0	0	No	0	0	No	0	0	No	0	0	No	0	0	No	0	0	No	0	0	No	0	0	No	0	0	No
Species	Veillonella dispar	0	0	No	0	0	No	0	-0.377384	No	0	0	No	-0.0426228	0	No	0	0	No	0	0	No	0	0	No	0	0	No	0	-0.820618	No
Species	Veillonella parvula	0	0	No	0	0	No	0	0	No	0	0	No	0	0	No	0	0	No	0	0	No	0	0	No	0	0	No	0	0	No
Species	Eubacterium ramulus	0	0	No	0	0.0223487	No	0	0	No	0	0	No	0	0	No	0	0	No	0	0	No	0	0	No	0	0	No	0	0	No
Species	Roseburia hominis	0.00957608	0	No	0	0	No	0.0503383	0	No	0	0	No	0	0	No	0	0	No	0	0	No	0	0	No	0.0170271	0	No	0.158819	0	No
Species	Bacteroides coprophilus	0.019122	0	No	0	0	No	0	0	No	0	0	No	0	0	No	0	0	No	0	0	No	0	0	No	0	0	No	0.27745	-0.193722	Yes
Species	Eubacterium siraeum	0.0283148	0	No	0.041282	0	No	0.225622	0	No	0.17578	0	No	0.080145	0	No	0	0	No	0	0	No	0	0	No	0	0	No	0	0	No
Species	Klebsiella oxytoca	0.046757	0	No	0	0	No	0	-0.00327737	No	0	0	No	0	0	No	0	0	No	0	0	No	0	0	No	0	0	No	0	0	No
Species	Paraprevotella unclassified	0.0479174	0	No	0	0	No	0	0	No	0.0252355	0	No	0.275555	0	No	0.0493058	0	No	0	0	No	0	0	No	0	0	No	0.0323847	0	No
Species	Bacteroides dorei	0.0486755	0	No	0	0	No	0	0	No	0	0	No	0	0	No	0	0	No	0	0	No	0	0	No	0.165953	0	No	0	0	No
Species	Acidaminococcus intestini	0.0547461	0	No	0	0	No	0.333084	0	No	0	0	No	0.126477	0	No	0	0	No	0	0	No	0	0.618873	No	0	0	No	0	0	No
Species	Rothia dentocariosa	0.0793307	0	No	0.038977	0	No	0.187706	0	No	0	0	No	0	0	No	0	0	No	0	0	No	0	0	No	0	0	No	0	0	No
Species	Lachnospiraceae bacterium 5 1 63FAA	0.0867077	0	No	0	0	No	0.17563	0	No	0	0	No	0	0	No	0	0	No	0	0	No	0	0	No	0	0	No	0	0	No
Species	Adlercreutzia equolifaciens	0.0907039	0	No	0	0	No	0	0.168875	No	0	0	No	0.308957	0	No	0	0	No	0	0	No	0	0	No	0	0	No	0.0745183	0	No
Species	Eubacterium hallii	0.0950813	0	No	0	0	No	0.0800409	0	No	0	0	No	0.19014	0	No	0	0	No	0	0	No	0	0	No	0	0	No	0.039966	0	No
Species	Coriobacteriaceae bacterium phI	0.0952673	0	No	0.357304	0	No	0	0	No	0.187148	0	No	0	0	No	0	0	No	0	0	No	0	0	No	0.0087495	0	No	0	0	No
Species	Ruminococcus lactaris	0.0967237	0	No	0.0944355	0	No	0	0	No	0	0	No	0.296605	0	No	0	0	No	0	0	No	0	0	No	0	0	No	0.0821468	0.116237	Yes
Species	Roseburia inulinivorans	0.10319	0	No	0	0	No	0	0	No	0	0	No	0.0709374	0	No	0	0	No	0	0	No	0	0	No	0.165169	0	No	0.345659	0	No
Species	Actinomyces viscosus	0.10988	0	No	0	0	No	0	0	No	0.0492552	0	No	0	0	No	0	0	No	0	0	No	0	0	No	0	0	No	0.152669	0	No
Species	Anaerostipes unclassified	0.110704	0	No	0	0	No	0	0	No	0.268376	0	No	0	0	No	0	0	No	0	0	No	0	0	No	0	0	No	0	0	No
Species	Lactococcus lactis	0.111769	0	No	0	0	No	0	0	No	0	0	No	0.110681	0	No	0	0	No	0	0	No	0	0	No	0.0619567	0	No	0.0282134	0	No
Species	Alistipes putredinis	0.139211	0	No	0.309389	0	No	0.081044	0	No	0	0	No	0.0594452	0	No	0	0	No	0	0	No	0	0	No	0.100726	0	No	0	0.172395	No
Species	Bacteroides pectinophilus	0.331706	0	No	0	0	No	0	0	No	0	0	No	0	0	No	0	0	No	0	0	No	0	0	No	0	0	No	1.27495	0	No
Species	Roseburia intestinalis	0.335644	0	No	0.170425	0	No	0.261126	0	No	0.0531469	0	No	0.501445	0	No	0	0	No	0	0	No	0	0	No	0.00645467	0	No	0	0	No
Species	Bacteroides thetaiotaomicron	0.344553	0	No	0	0	No	0.225153	0	No	0.0715849	0	No	0.676146	0	No	0	0	No	0	0	No	0	0	No	0.222771	0	No	0	0	No
Species	Dialister succinatiphilus	0.392696	0	No	0	0	No	0.020985	0	No	0	0	No	0	0	No	0	0	No	0	0	No	0	0	No	0	0	No	0.202359	0	No
Species	Faecalibacterium prausnitzii	0.927539	0	No	0.272053	0	No	0.938106	0	No	1.15735	0	No	0.62892	0	No	0.686335	0	No	0	0	No	0	0	No	0	0	No	0.0334151	0	No
In this analysis, potential kidney donors were used as controls. Abbreviations: KTR, kindey transplant recipients.

## Sheet: Supplementary Data 7
Supplementary Data 7. Results from generalized linear models bacterial species
	Physical Component Scale	Physical Component Scale	Physical Component Scale	Physical Component Scale	Physical Component Scale	Physical Component Scale	Physical Component Scale	Physical Component Scale	Physical Component Scale	Mental Component Scale	Mental Component Scale	Mental Component Scale	Mental Component Scale	Mental Component Scale	Mental Component Scale	Mental Component Scale	Mental Component Scale	Mental Component Scale	Physical Functioning	Physical Functioning	Physical Functioning	Physical Functioning	Physical Functioning	Physical Functioning	Physical Functioning	Physical Functioning	Physical Functioning	Social Functioning	Social Functioning	Social Functioning	Social Functioning	Social Functioning	Social Functioning	Social Functioning	Social Functioning	Social Functioning	Physical Restrain	Physical Restrain	Physical Restrain	Physical Restrain	Physical Restrain	Physical Restrain	Physical Restrain	Physical Restrain	Physical Restrain	Emotional Restrain	Emotional Restrain	Emotional Restrain	Emotional Restrain
	No confounders	No confounders	No confounders	Microbiome confounders	Microbiome confounders	Microbiome confounders	All confounders	All confounders	All confounders	No confounders	No confounders	No confounders	Microbiome confounders	Microbiome confounders	Microbiome confounders	All confounders	All confounders	All confounders	No confounders	No confounders	No confounders	Microbiome confounders	Microbiome confounders	Microbiome confounders	All confounders	All confounders	All confounders	No confounders	No confounders	No confounders	Microbiome confounders	Microbiome confounders	Microbiome confounders	All confounders	All confounders	All confounders	No confounders	No confounders	No confounders	Microbiome confounders	Microbiome confounders	Microbiome confounders	All confounders	All confounders	All confounders	No confounders	No confounders	No confounders	Microbiome confounders
	Coefficient	P-value	FDR	Coefficient	P-value	FDR	Coefficient	P-value	FDR	Coefficient	P-value	FDR	Coefficient	P-value	FDR	Coefficient	P-value	FDR	Coefficient	P-value	FDR	Coefficient	P-value	FDR	Coefficient	P-value	FDR	Coefficient	P-value	FDR	Coefficient	P-value	FDR	Coefficient	P-value	FDR	Coefficient	P-value	FDR	Coefficient	P-value	FDR	Coefficient	P-value	FDR	Coefficient	P-value	FDR	Coefficient
Actinomyces graevenitzii	0.0354857	0.883506	0.944139	0.0828416	0.720192	0.897835	0.0344829	0.878793	0.958277	0.0609354	0.752436	0.934058	0.0511215	0.78677	0.966459	0.0324259	0.863197	0.986333	0.186198	0.4977	0.730737	0.243946	0.334678	0.600209	0.165799	0.503911	0.797985	-0.0804862	0.727257	0.877816	-0.037699	0.867874	0.978779	-0.0619669	0.782654	0.943859	0.0018465	0.996778	0.999681	0.0858318	0.847066	0.949469	0.0295653	0.946465	0.988978	0.234334	0.512829	0.840035	0.186255
Actinomyces odontolyticus	0.0313492	0.880833	0.944139	0.202046	0.314776	0.626071	0.138481	0.480698	0.79221	-0.00324564	0.984477	0.987216	0.0983853	0.549265	0.882172	0.0677293	0.678623	0.923652	0.0274496	0.907849	0.961252	0.238448	0.278425	0.544307	0.160345	0.456988	0.753514	0.0381812	0.848071	0.911359	0.132121	0.502585	0.860778	0.088815	0.649117	0.9267	-0.055994	0.887166	0.954549	0.186773	0.629676	0.903591	0.0957167	0.802467	0.984087	0.0386395	0.900568	0.974518	0.202638
Actinomyces oris	0.126887	0.730645	0.896701	0.357998	0.311243	0.626071	0.217892	0.529724	0.816686	-0.0163585	0.955632	0.978278	0.0874295	0.762265	0.966459	0.0260794	0.928002	0.997579	0.109269	0.792576	0.934978	0.43696	0.255848	0.533837	0.271791	0.472423	0.768785	0.358173	0.307564	0.650354	0.471	0.173786	0.597592	0.394242	0.252212	0.759473	-0.153483	0.823028	0.921109	0.134171	0.841723	0.949469	-0.0480326	0.942524	0.988978	-0.229039	0.671151	0.932995	-0.0255148
Actinomyces viscosus	0.306367	0.283094	0.536388	0.482978	0.0759173	0.336205	0.258149	0.337918	0.691777	-0.0577753	0.799786	0.950161	-0.0225469	0.919354	0.976036	-0.140285	0.531603	0.887477	0.237468	0.460761	0.700877	0.510933	0.0844405	0.297835	0.326148	0.2671	0.579606	0.359105	0.186577	0.530272	0.435122	0.102784	0.56268	0.285004	0.286858	0.766795	0.183229	0.730507	0.874217	0.408312	0.430292	0.866463	0.053624	0.917524	0.988978	-0.318678	0.445973	0.840035	-0.261688
Rothia dentocariosa	0.423989	0.374328	0.613279	0.398399	0.382598	0.686146	0.356459	0.423386	0.785255	0.185147	0.62683	0.879284	0.0852859	0.819132	0.966459	0.0625017	0.866101	0.986333	0.725129	0.177479	0.390335	0.699457	0.158495	0.408675	0.709236	0.143896	0.446078	0.389638	0.391536	0.71671	0.319049	0.475478	0.850388	0.288382	0.514469	0.866846	0.46314	0.602231	0.833858	0.295959	0.732657	0.940936	0.203392	0.811934	0.984087	0.294031	0.67383	0.932995	0.086218
Rothia mucilaginosa	-0.191987	0.317985	0.572373	0.0264947	0.890719	0.961623	0.0265207	0.888144	0.958842	-0.00253203	0.986834	0.987216	0.0845912	0.591333	0.882172	0.0898239	0.566995	0.902394	-0.164063	0.451115	0.691069	0.082334	0.695355	0.872209	0.0556652	0.787127	0.928296	0.0351501	0.847925	0.911359	0.16357	0.386506	0.801256	0.173373	0.354543	0.827267	-0.144546	0.688775	0.868643	0.152817	0.678999	0.927857	0.16772	0.645956	0.922188	-0.0418639	0.88295	0.974154	0.042806
Alloscardovia omnicolens	-0.0110243	0.977427	0.984668	0.213439	0.56765	0.867465	0.269628	0.460114	0.79221	0.0650514	0.834208	0.964946	0.115654	0.704725	0.933573	0.152011	0.616862	0.905629	-0.00697051	0.987338	0.994175	0.352298	0.385723	0.67134	0.358387	0.36807	0.687374	-0.155962	0.674372	0.862454	-0.107823	0.768271	0.952656	-0.0535617	0.882606	0.966482	0.308368	0.679485	0.868643	0.514819	0.480371	0.866463	0.670657	0.352438	0.839824	0.836005	0.153828	0.670138	0.925518
Bifidobacterium adolescentis	0.188568	0.33724	0.58745	0.180498	0.339886	0.646506	0.252041	0.172456	0.567013	0.0848655	0.58834	0.879284	0.0883061	0.567826	0.882172	0.124211	0.419419	0.866798	0.195732	0.379585	0.60287	0.171145	0.407976	0.686286	0.221699	0.273886	0.585739	0.19384	0.301264	0.650354	0.157863	0.395007	0.801256	0.208071	0.257703	0.759473	0.430906	0.243378	0.648052	0.334953	0.355401	0.860237	0.43779	0.221172	0.762043	-0.0866846	0.765911	0.945233	-0.10408
Bifidobacterium angulatum	-0.0346266	0.958913	0.983271	-0.0660501	0.917763	0.966769	-0.148967	0.811186	0.927249	0.263082	0.623619	0.879284	0.407354	0.43567	0.870452	0.362756	0.484461	0.887477	-0.146311	0.846857	0.950721	-0.285657	0.681337	0.860872	-0.344897	0.612007	0.875649	0.28378	0.657643	0.862454	0.261879	0.676062	0.928515	0.196625	0.750945	0.932077	-0.175768	0.888261	0.954549	-0.160444	0.894857	0.966865	-0.290251	0.808341	0.984087	0.640529	0.514734	0.840035	0.984307
Bifidobacterium animalis	-0.932151	0.0121336	0.0873621	-0.758256	0.0340385	0.205176	-0.843761	0.0155308	0.15319	0.0462262	0.876453	0.977479	0.259494	0.375538	0.867568	0.220398	0.448732	0.887477	-0.807845	0.0541357	0.194888	-0.609905	0.117474	0.354053	-0.692282	0.0691578	0.307208	-0.411525	0.246277	0.58457	-0.174878	0.618612	0.898107	-0.229636	0.508582	0.866846	-1.66092	0.0164118	0.233106	-1.25899	0.0639893	0.545725	-1.38157	0.0392369	0.524205	0.430122	0.430405	0.840035	0.808523
Bifidobacterium bifidum	-0.367752	0.119503	0.326741	-0.28315	0.211341	0.54931	-0.166772	0.452614	0.79221	-0.192031	0.30847	0.701472	-0.114349	0.536986	0.882172	-0.0550365	0.765896	0.964904	-0.489276	0.068243	0.226777	-0.390366	0.115399	0.352699	-0.307184	0.207334	0.520833	-0.13002	0.56569	0.809198	-0.0814229	0.71484	0.940123	0.00297712	0.98927	0.99328	-0.272221	0.542411	0.799757	-0.180272	0.678964	0.927857	-0.00841956	0.98442	0.988978	-0.359182	0.30653	0.774126	-0.244909
Bifidobacterium breve	-1.42265	2.66184e-05	0.00265296	-1.01993	0.00187767	0.0584507	-0.923385	0.00408162	0.125349	-0.723972	0.00766512	0.118262	-0.486664	0.0703132	0.497116	-0.430331	0.108775	0.66228	-1.80235	2.23664e-06	0.000161038	-1.23943	0.000510368	0.02215	-1.19481	0.000650267	0.035277	-1.02855	0.00149335	0.0358405	-0.751093	0.0197565	0.22564	-0.666694	0.0373145	0.32389	-2.11457	0.000830233	0.0448326	-1.48004	0.017855	0.387453	-1.30413	0.0352446	0.524205	-1.47535	0.00304701	0.164539	-1.09855
Bifidobacterium catenulatum	-0.00784307	0.979655	0.984668	-0.138819	0.637707	0.892589	-0.142716	0.621143	0.853089	-0.160943	0.511741	0.819459	-0.147438	0.54046	0.882172	-0.144473	0.547714	0.887477	0.249822	0.471175	0.706762	0.0149568	0.962817	0.985525	-0.0532066	0.86595	0.953864	0.0637386	0.827818	0.911359	-0.00557593	0.984601	0.993761	0.00241662	0.99328	0.99328	0.227372	0.696584	0.868643	-0.0660301	0.907884	0.970496	-0.0455294	0.935783	0.988978	-0.360567	0.431452	0.840035	-0.372012
Bifidobacterium dentium	-0.462473	0.0218512	0.117997	-0.189698	0.342618	0.646506	-0.210856	0.280193	0.64002	-0.213156	0.185958	0.550231	-0.139106	0.39445	0.867568	-0.14601	0.369002	0.83989	-0.519915	0.0229722	0.105575	-0.0929859	0.67055	0.860872	-0.144089	0.501092	0.797985	-0.299373	0.120531	0.437025	-0.213352	0.276739	0.695411	-0.222473	0.252257	0.759473	-0.862657	0.0234551	0.258081	-0.599414	0.118506	0.600786	-0.619292	0.102421	0.561733	-0.371136	0.216037	0.697553	-0.330168
Bifidobacterium longum	0.560575	0.0167587	0.106467	0.545693	0.0160785	0.153908	0.557456	0.0117883	0.147154	0.511865	0.00613883	0.117779	0.487425	0.00847071	0.253337	0.495018	0.00718343	0.256875	0.417965	0.117948	0.306949	0.428395	0.0861985	0.297835	0.407515	0.095661	0.362663	0.890827	6.12509e-05	0.00661509	0.830419	0.000175061	0.0189942	0.840487	0.000124772	0.0135378	0.931478	0.0355717	0.258081	0.779258	0.0753236	0.545725	0.799101	0.0647531	0.524205	0.531879	0.128371	0.616182	0.445408
Bifidobacterium pseudocatenulatum	-0.418545	0.222008	0.470136	-0.404696	0.216059	0.54931	-0.325262	0.308672	0.668836	-0.256313	0.348644	0.71721	-0.2336	0.382363	0.867568	-0.199232	0.453816	0.887477	-0.0988668	0.801953	0.936334	-0.0430481	0.905602	0.97285	0.0433678	0.90288	0.959353	-0.209152	0.522088	0.799037	-0.262516	0.413039	0.82028	-0.21591	0.496581	0.866846	-0.601158	0.355613	0.6945	-0.574823	0.364205	0.860237	-0.486468	0.436687	0.893973	-0.1008	0.843869	0.973243	0.043122
Parascardovia denticolens	-0.329689	0.479782	0.71471	0.180811	0.688394	0.893197	0.14927	0.734732	0.879433	-0.26788	0.471662	0.78976	-0.095977	0.794476	0.966459	-0.10232	0.780191	0.967437	-0.548957	0.29643	0.500225	0.268933	0.583417	0.820138	0.19706	0.681765	0.886015	-0.0614002	0.890168	0.924405	0.178562	0.68607	0.930483	0.177837	0.684494	0.929487	-0.957904	0.289957	0.68889	-0.413969	0.641343	0.90371	-0.48617	0.579568	0.922188	-0.448061	0.529061	0.840273	-0.284993
Scardovia wiggsiae	-0.529017	0.0840275	0.266911	-0.225976	0.450197	0.740097	-0.210957	0.471452	0.79221	-0.252628	0.301426	0.700086	-0.18695	0.444576	0.870452	-0.171333	0.482225	0.887477	-1.13512	0.000965915	0.0139092	-0.64812	0.0462382	0.222971	-0.676305	0.0340852	0.218762	-0.107401	0.713146	0.875996	0.0521566	0.858868	0.978779	0.0826821	0.776389	0.943859	-0.737304	0.202722	0.568674	-0.42794	0.457163	0.866463	-0.397237	0.485384	0.922188	-0.456371	0.316058	0.774126	-0.430946
Adlercreutzia equolifaciens	0.493693	0.00742155	0.0654337	0.39101	0.0285101	0.205176	0.404671	0.0201777	0.18244	0.275696	0.0613444	0.36611	0.224212	0.124744	0.656529	0.232012	0.110015	0.66228	0.339742	0.105235	0.290262	0.231316	0.237145	0.513044	0.258248	0.177344	0.492021	0.329852	0.0611134	0.330012	0.279891	0.110226	0.56268	0.292713	0.0913941	0.566644	0.979185	0.00487841	0.117082	0.851437	0.013092	0.387453	0.863414	0.0107743	0.351243	0.249728	0.36271	0.816097	0.193696
Collinsella aerofaciens	0.305324	0.144033	0.366012	0.359808	0.0745032	0.336205	0.277962	0.160334	0.545853	0.224954	0.177295	0.539378	0.233823	0.156306	0.706633	0.19196	0.244166	0.827875	0.252407	0.287961	0.497597	0.32537	0.1417	0.38436	0.226346	0.298809	0.611712	0.269496	0.176065	0.520531	0.289161	0.143739	0.574763	0.22637	0.249973	0.759473	0.25905	0.512427	0.778084	0.2586	0.506676	0.866463	0.149773	0.698204	0.934457	0.168615	0.588473	0.887	0.152923
Collinsella intestinalis	-0.670293	0.143079	0.366012	-0.492563	0.260016	0.59393	-0.311339	0.466606	0.79221	-0.242619	0.506729	0.819459	-0.110266	0.757775	0.966459	-0.0179427	0.959804	0.997579	-0.338021	0.523687	0.739323	-0.088652	0.856097	0.959252	0.0457021	0.923985	0.959353	0.0770891	0.859834	0.914898	0.142042	0.74041	0.943817	0.275483	0.516779	0.866846	-1.10464	0.206725	0.57247	-0.791104	0.353701	0.860237	-0.527065	0.531812	0.922188	-0.127219	0.853356	0.973243	0.145218
Collinsella stercoris	-0.56134	0.374782	0.613279	-0.601921	0.317363	0.626071	-0.669333	0.254135	0.633877	-0.222382	0.659463	0.879284	-0.0707657	0.885663	0.97384	-0.101252	0.835894	0.985809	-0.31473	0.658947	0.865392	-0.435132	0.506427	0.778949	-0.54357	0.395962	0.704294	-0.0867809	0.885534	0.924035	-0.0405335	0.945239	0.981421	-0.0834228	0.886313	0.966482	-0.340641	0.772369	0.882708	-0.349409	0.759842	0.940936	-0.417438	0.711108	0.935215	-0.709401	0.44335	0.840035	-0.420963
Collinsella tanakaei	-0.316382	0.513044	0.738784	-0.413203	0.372568	0.673727	-0.337954	0.455543	0.79221	-0.823176	0.0325477	0.278236	-0.800113	0.0342821	0.471012	-0.759472	0.043558	0.525116	-0.37865	0.487372	0.721044	-0.53292	0.290312	0.552611	-0.532023	0.281391	0.591625	-1.20166	0.00891402	0.103091	-1.22771	0.00668552	0.131887	-1.16807	0.00922778	0.174598	-0.622339	0.489436	0.777339	-0.661976	0.451734	0.866463	-0.49879	0.566172	0.922188	-1.24129	0.0790947	0.587739	-1.09857
Collinsella unclassified	0.142858	0.748734	0.898481	0.169619	0.689665	0.893197	0.174359	0.673943	0.877658	0.320736	0.367164	0.719775	0.234091	0.499985	0.882172	0.240564	0.485426	0.887477	-0.330446	0.510952	0.735771	-0.244136	0.597151	0.820138	-0.223441	0.621036	0.877292	0.173665	0.682776	0.862454	0.125533	0.762936	0.951478	0.137933	0.737596	0.932077	1.23963	0.135035	0.510487	1.28434	0.110814	0.586502	1.28872	0.104814	0.561733	0.927075	0.155124	0.670138	0.785902
Coriobacteriaceae bacterium phI	0.0428146	0.883374	0.944139	0.151251	0.586146	0.881076	0.233565	0.389759	0.768889	0.404637	0.0817864	0.401497	0.478788	0.0345761	0.471012	0.524104	0.0201215	0.377908	0.0565647	0.86563	0.950721	0.247886	0.419091	0.694219	0.343686	0.25259	0.565073	0.48173	0.0828102	0.35774	0.549307	0.0432365	0.347493	0.615516	0.0222506	0.301773	0.334777	0.544279	0.799757	0.498268	0.352238	0.860237	0.604227	0.253251	0.762043	0.531778	0.220296	0.697553	0.659127
Eggerthella lenta	-0.16855	0.402668	0.643451	-0.0936164	0.625403	0.892589	-0.0697781	0.708893	0.879433	-0.205461	0.200762	0.570587	-0.163499	0.296539	0.7798	-0.152376	0.327093	0.83989	-0.299453	0.190251	0.40439	-0.19781	0.346177	0.615741	-0.164608	0.422661	0.730862	-0.334075	0.0820272	0.35774	-0.263555	0.161193	0.597592	-0.248946	0.180528	0.725457	-0.349483	0.356812	0.6945	-0.232412	0.527664	0.866463	-0.185175	0.609767	0.922188	-0.139961	0.63912	0.908223	-0.103099
Eggerthella unclassified	-0.571655	0.00494855	0.0534443	-0.471055	0.0163128	0.153908	-0.339094	0.0789692	0.372529	-0.283454	0.0813534	0.401497	-0.215405	0.179737	0.721144	-0.14872	0.355097	0.83989	-0.920149	6.00576e-05	0.00324311	-0.750861	0.000429726	0.02215	-0.623995	0.00305283	0.0781598	-0.338023	0.0819494	0.35774	-0.261162	0.174952	0.597592	-0.165029	0.39003	0.838331	-1.01216	0.00818347	0.135971	-0.827868	0.0277245	0.41447	-0.635629	0.0893806	0.524205	-0.42098	0.163085	0.678484	-0.30162
Gordonibacter pamelaeae	-0.187616	0.335372	0.58745	-0.0587356	0.76038	0.914434	0.0410572	0.828286	0.930128	-0.0733327	0.637021	0.879284	0.0287555	0.855017	0.966459	0.080129	0.610974	0.905629	-0.249143	0.260974	0.476369	-0.0226722	0.914341	0.977399	0.102236	0.622594	0.877292	-0.0879803	0.636414	0.843346	0.0420273	0.824041	0.968016	0.116472	0.536307	0.883577	-0.129083	0.727397	0.874217	0.0792824	0.831151	0.949469	0.206566	0.576164	0.922188	0.0853337	0.768891	0.945233	0.240377
Olsenella unclassified	0.638514	0.0778502	0.262744	0.568493	0.0983659	0.361786	0.544252	0.105084	0.416204	0.128068	0.657951	0.879284	0.0570338	0.839395	0.966459	0.0503595	0.857182	0.986333	0.737611	0.0707644	0.231593	0.675919	0.0707347	0.275282	0.615822	0.092714	0.362663	0.508003	0.141106	0.48277	0.465072	0.167723	0.597592	0.46027	0.167829	0.723422	0.975234	0.154844	0.539919	0.759699	0.253144	0.783087	0.725035	0.269163	0.762043	0.160279	0.766365	0.945233	-0.0415897
Slackia piriformis	-0.095118	0.747181	0.898481	-0.292484	0.303283	0.626071	-0.278571	0.314384	0.668836	-0.212453	0.366581	0.719775	-0.272495	0.240444	0.76064	-0.264226	0.251482	0.828457	0.147691	0.65712	0.865392	-0.166167	0.591133	0.820138	-0.160696	0.595025	0.875649	-0.105157	0.708392	0.875996	-0.238392	0.39188	0.801256	-0.225763	0.411884	0.857704	-0.517713	0.346052	0.6945	-0.887336	0.0998598	0.575207	-0.858658	0.106134	0.561733	-0.592194	0.170193	0.678484	-0.692005
Bacteroides barnesiae	-0.409043	0.677242	0.873129	-0.782874	0.401133	0.695382	-0.865643	0.346141	0.701988	-0.294118	0.707531	0.904301	-0.366991	0.630123	0.882172	-0.406785	0.594872	0.905629	-0.433099	0.695794	0.891651	-1.01091	0.318696	0.581152	-0.835281	0.404604	0.713813	-0.40005	0.669197	0.862454	-0.583609	0.522986	0.860778	-0.628318	0.491321	0.866846	-0.335113	0.854632	0.946669	-0.845199	0.63293	0.903591	-1.11757	0.526285	0.922188	-0.0703488	0.960978	0.988126	-0.150044
Bacteroides caccae	0.184556	0.323682	0.573076	0.155058	0.388068	0.690251	0.107633	0.539779	0.819346	0.0753754	0.61348	0.879284	0.0287404	0.844829	0.966459	0.00502292	0.972578	0.997579	0.362547	0.0869662	0.266787	0.354322	0.0710405	0.275282	0.293533	0.127074	0.413232	-0.0367614	0.836796	0.911359	-0.0843772	0.632284	0.908647	-0.120331	0.490862	0.866846	0.290366	0.409324	0.739008	0.172576	0.616538	0.895357	0.129499	0.703523	0.934457	0.132712	0.631939	0.903965	0.0368291
Bacteroides cellulosilyticus	-0.0386488	0.84894	0.934858	-0.0448576	0.818632	0.930068	-0.0656849	0.730617	0.879433	-0.0217607	0.893058	0.977479	-0.0914007	0.567414	0.882172	-0.0997551	0.529764	0.887477	0.0870344	0.705876	0.896534	0.169069	0.430664	0.706203	0.138488	0.509261	0.797985	-0.241999	0.210425	0.534878	-0.263849	0.16844	0.597592	-0.274849	0.146813	0.707505	-0.000153783	0.999681	0.999681	0.00131466	0.997226	0.999005	-0.0236013	0.949528	0.988978	0.196286	0.517766	0.840035	0.065505
Bacteroides clarus	0.229757	0.323358	0.573076	0.231758	0.2954	0.626071	0.234868	0.277426	0.64002	0.0277235	0.881304	0.977479	-0.00560183	0.975321	0.991424	-0.00493535	0.978135	0.997579	0.190224	0.470069	0.706762	0.238189	0.324782	0.587315	0.212026	0.370756	0.687374	0.0523437	0.813437	0.911359	0.0391902	0.856781	0.978779	0.0391289	0.855575	0.966482	0.464017	0.286226	0.68889	0.45545	0.281007	0.79193	0.470079	0.259797	0.762043	0.105291	0.758607	0.945233	0.0514521
Bacteroides coprocola	0.421609	0.249815	0.504298	0.436966	0.208112	0.54931	0.182491	0.594699	0.836442	0.486204	0.0959563	0.422991	0.5078	0.0731994	0.497116	0.394404	0.16676	0.757485	0.703945	0.0880973	0.266787	0.725554	0.0544196	0.244566	0.424933	0.255892	0.565421	0.474948	0.173547	0.520531	0.4789	0.159054	0.597592	0.312243	0.359374	0.82962	0.708937	0.298792	0.693969	0.758468	0.249879	0.783087	0.433461	0.51048	0.922188	0.641138	0.231914	0.705542	0.703407
Bacteroides coprophilus	0.617251	0.182831	0.429256	0.719073	0.102482	0.370643	0.717623	0.0943984	0.416204	0.424103	0.25134	0.662067	0.47143	0.190346	0.721144	0.470996	0.187373	0.757485	0.518175	0.32136	0.529877	0.678939	0.156458	0.408675	0.68449	0.143679	0.446078	0.468625	0.288643	0.649446	0.504961	0.242158	0.682444	0.505209	0.236229	0.759473	0.478213	0.579573	0.832892	0.583099	0.48591	0.866463	0.579787	0.481898	0.922188	0.73401	0.279182	0.774126	0.8334
Bacteroides dorei	0.349738	0.230492	0.476077	0.288247	0.301406	0.626071	0.280619	0.304301	0.668836	0.268855	0.247898	0.66106	0.226477	0.3204	0.790077	0.218235	0.337135	0.83989	-0.0902645	0.784346	0.934978	-0.124576	0.68235	0.860872	-0.070634	0.813248	0.943716	0.212985	0.443685	0.761673	0.107548	0.694105	0.935373	0.0920992	0.734497	0.932077	0.516424	0.344839	0.6945	0.338549	0.525545	0.866463	0.290248	0.582721	0.922188	0.396321	0.357535	0.816097	0.336965
Bacteroides eggerthii	0.290502	0.203966	0.463753	0.270886	0.217699	0.54931	0.211629	0.327702	0.683763	0.016345	0.928659	0.977479	-0.0668518	0.70986	0.933573	-0.101869	0.571455	0.902394	0.428974	0.0984157	0.283437	0.456742	0.0574788	0.244566	0.363875	0.125111	0.413232	0.0344744	0.874421	0.921341	0.0275851	0.898143	0.97961	-0.0229444	0.91499	0.978093	0.70901	0.101937	0.440757	0.686252	0.106029	0.575207	0.640147	0.129525	0.625313	0.195971	0.565862	0.877624	0.0696529
Bacteroides faecis	-0.213152	0.422737	0.660741	-0.321639	0.20329	0.544617	-0.198367	0.422945	0.785255	-0.319511	0.131658	0.498916	-0.382063	0.0641637	0.497116	-0.321721	0.118074	0.66228	0.0483255	0.872031	0.950721	-0.0678308	0.805422	0.938497	0.0561279	0.835511	0.948788	-0.119921	0.636055	0.843346	-0.177274	0.474462	0.850388	-0.0869643	0.723721	0.932077	-0.48116	0.336458	0.6945	-0.651324	0.179796	0.662665	-0.462989	0.335877	0.836841	-0.847	0.0309225	0.37107	-0.939601
Bacteroides finegoldii	0.137925	0.547547	0.76412	0.000793347	0.997144	0.997144	-0.125674	0.562902	0.825082	0.0636779	0.727803	0.919331	-0.00800393	0.964755	0.991424	-0.0705194	0.696513	0.923652	0.349249	0.178904	0.390335	0.182016	0.452352	0.732541	0.0702082	0.768211	0.921005	0.158409	0.468508	0.782108	0.0190096	0.930255	0.97961	-0.0683712	0.751405	0.932077	0.143757	0.740949	0.874217	-0.172795	0.68655	0.927857	-0.402825	0.34322	0.836841	0.0361133	0.915896	0.974518	-0.0744019
Bacteroides fluxus	-1.04206	0.0492855	0.183546	-1.06963	0.0335967	0.205176	-1.18846	0.0154777	0.15319	-0.67086	0.112806	0.452871	-0.725967	0.0777755	0.497116	-0.780498	0.0563439	0.583042	-1.33192	0.0257055	0.10887	-1.30152	0.0173674	0.139583	-1.45301	0.00660777	0.110299	-0.994679	0.0488736	0.317791	-1.00026	0.042581	0.347493	-1.07537	0.0275178	0.303637	-1.41987	0.150428	0.539919	-1.47252	0.123631	0.600786	-1.62478	0.0850419	0.524205	-1.03521	0.182358	0.678484	-1.1876
Bacteroides fragilis	-0.457131	0.0204456	0.115302	-0.471459	0.0119352	0.142276	-0.410811	0.0251826	0.195165	-0.153413	0.330463	0.705898	-0.163909	0.285972	0.7798	-0.136801	0.37138	0.83989	-0.584031	0.00895734	0.0624124	-0.578333	0.00478824	0.0647093	-0.500941	0.0128367	0.135057	-0.224818	0.232729	0.558551	-0.236172	0.20005	0.647923	-0.200368	0.272977	0.759473	-0.495549	0.182199	0.539919	-0.521548	0.147949	0.660436	-0.432846	0.224941	0.762043	-0.153953	0.599546	0.887	-0.177682
Bacteroides intestinalis	-0.301317	0.208418	0.464105	-0.387144	0.0951208	0.361786	-0.343613	0.129763	0.469308	0.0159585	0.933489	0.977479	-0.122662	0.518018	0.882172	-0.0986916	0.601433	0.905629	-0.422386	0.120541	0.309963	-0.408424	0.108301	0.34147	-0.398772	0.109623	0.396471	-0.046336	0.839259	0.911359	-0.131593	0.563028	0.866504	-0.0975188	0.665463	0.927051	-0.429098	0.340294	0.6945	-0.595331	0.18043	0.662665	-0.504042	0.251303	0.762043	-0.117355	0.740255	0.945233	-0.344638
Bacteroides massiliensis	0.412902	0.0394663	0.163937	0.280827	0.144172	0.471932	0.246149	0.190259	0.583448	0.0836371	0.601722	0.879284	0.0448933	0.775312	0.966459	0.028315	0.856453	0.986333	0.706266	0.00180484	0.0228811	0.510472	0.0148177	0.128617	0.449111	0.0287887	0.199907	0.269829	0.158414	0.503197	0.169998	0.36732	0.801256	0.146975	0.431505	0.857704	0.292007	0.437399	0.747114	0.0806108	0.82619	0.949469	0.0422125	0.907381	0.988978	-0.157582	0.594264	0.887	-0.186642
Bacteroides nordii	0.0962529	0.753978	0.899775	0.115222	0.694383	0.893197	0.122458	0.669187	0.877658	-0.198248	0.418291	0.75925	-0.223191	0.351471	0.843884	-0.21489	0.367509	0.83989	0.0945151	0.784919	0.934978	0.205481	0.519487	0.778949	0.205462	0.511152	0.797985	0.0678396	0.816687	0.911359	0.0720372	0.802047	0.964103	0.0911746	0.748822	0.932077	0.183093	0.748919	0.874217	0.22731	0.683188	0.927857	0.249187	0.650811	0.923045	-0.592608	0.187272	0.678484	-0.614119
Bacteroides ovatus	0.18022	0.449047	0.678534	0.121959	0.594959	0.881076	0.155138	0.489278	0.792339	0.368159	0.0521977	0.352564	0.345873	0.0646058	0.497116	0.360276	0.0533052	0.583042	-0.0892893	0.740121	0.908947	-0.165028	0.509575	0.778949	-0.0897584	0.714669	0.896435	0.45333	0.045362	0.317791	0.386113	0.0854569	0.561944	0.404085	0.0695066	0.486546	0.626457	0.161908	0.539919	0.453565	0.302355	0.800134	0.474886	0.274825	0.762043	0.225691	0.523334	0.840035	0.182076
Bacteroides plebeius	0.0693137	0.843814	0.934858	0.0624857	0.851514	0.93909	0.10578	0.745515	0.884026	0.277517	0.322526	0.705898	0.279403	0.305452	0.7798	0.302947	0.263789	0.83989	0.000358508	0.999279	0.999279	0.0121465	0.973315	0.991594	0.0859445	0.808994	0.943716	0.35142	0.294251	0.650354	0.318147	0.330493	0.779532	0.353854	0.274215	0.759473	-0.266014	0.689931	0.868643	-0.361834	0.574969	0.886299	-0.340505	0.592973	0.922188	0.477822	0.361867	0.816097	0.432831
Bacteroides salyersiae	0.0442914	0.860805	0.93906	-0.0463127	0.84883	0.93909	-0.123952	0.601313	0.836442	0.196619	0.328951	0.705898	0.045606	0.818317	0.966459	0.00560575	0.977351	0.997579	0.0514585	0.857971	0.950721	0.0316737	0.905427	0.97285	-0.0329671	0.899481	0.959353	-0.101645	0.672785	0.862454	-0.21682	0.362202	0.801256	-0.276245	0.240861	0.759473	0.217215	0.647503	0.86646	0.0154772	0.973479	0.999005	-0.0918057	0.841663	0.986777	0.572846	0.124741	0.612363	0.322683
Bacteroides stercoris	0.380297	0.0869449	0.268287	0.245305	0.249764	0.582784	0.231856	0.266562	0.64002	0.245545	0.16611	0.539378	0.214004	0.219118	0.738959	0.209817	0.226977	0.820901	0.217499	0.388275	0.612171	0.0325482	0.889089	0.970097	-0.0238805	0.917046	0.959353	0.0483361	0.81962	0.911359	-0.0699994	0.737616	0.943817	-0.0803646	0.698436	0.932077	0.791498	0.0587197	0.317086	0.547047	0.181508	0.662665	0.56115	0.166363	0.736749	0.567781	0.0854945	0.587739	0.547766
Bacteroides thetaiotaomicron	0.772362	0.000248645	0.0091495	0.626131	0.00193951	0.0584507	0.628489	0.00140538	0.0734791	0.326068	0.0535995	0.352564	0.201793	0.223346	0.738959	0.203659	0.215618	0.804583	0.672056	0.00501281	0.0401025	0.47529	0.0320319	0.182216	0.476475	0.0278284	0.199907	0.526034	0.0090682	0.103091	0.41441	0.0369675	0.320878	0.416679	0.0337497	0.322425	1.60595	5.16115e-05	0.00557404	1.35919	0.000463026	0.0502384	1.37411	0.000326092	0.0694831	0.495442	0.115498	0.587739	0.274497
Bacteroides uniformis	-0.150833	0.711405	0.890739	-0.0729886	0.851097	0.93909	0.114825	0.762959	0.896163	0.435329	0.180372	0.541115	0.399587	0.208167	0.738736	0.502465	0.11237	0.66228	-0.227097	0.621847	0.847556	-0.00956945	0.981982	0.991722	0.139577	0.737202	0.906048	0.21268	0.583993	0.816804	0.265973	0.484992	0.855636	0.411737	0.276098	0.759473	-0.0746397	0.923076	0.972606	-0.00154234	0.998364	0.999005	0.318723	0.668938	0.934457	0.953282	0.117004	0.587739	0.78756
Bacteroides vulgatus	0.303165	0.389784	0.628309	0.171502	0.609237	0.881363	0.242718	0.462434	0.79221	0.228162	0.41717	0.75925	0.192461	0.482627	0.880085	0.23492	0.392736	0.83989	0.442558	0.26678	0.476369	0.229171	0.531087	0.783985	0.185791	0.607074	0.875649	0.166783	0.619589	0.83125	0.142497	0.664667	0.92155	0.198949	0.544339	0.883577	0.505601	0.44821	0.747114	0.358307	0.579301	0.886299	0.541606	0.399974	0.867944	0.412629	0.431245	0.840035	0.328987
Bacteroides xylanisolvens	0.148799	0.449215	0.678534	0.0377456	0.84103	0.93909	0.0659387	0.719743	0.879433	0.0405996	0.795816	0.950161	-0.0308809	0.840838	0.966459	-0.0165655	0.913756	0.997579	0.329735	0.139407	0.341177	0.221005	0.283093	0.544447	0.228203	0.257957	0.565421	0.0982309	0.600453	0.824102	0.0400606	0.828129	0.968016	0.0606105	0.740118	0.932077	0.340401	0.357734	0.6945	0.199102	0.581169	0.886299	0.277731	0.436081	0.893973	-0.281325	0.334376	0.785057	-0.380373
Bacteroidales bacterium ph8	0.328172	0.0822265	0.266911	0.236387	0.19335	0.540544	0.226191	0.203106	0.583448	0.141397	0.348381	0.71721	0.027137	0.855116	0.966459	0.0195729	0.894802	0.997579	0.350545	0.101842	0.289447	0.270706	0.174074	0.432441	0.241933	0.215357	0.521158	0.26368	0.143563	0.48277	0.195454	0.273741	0.695411	0.182518	0.302609	0.772542	0.289657	0.415051	0.740917	0.0885228	0.80004	0.94664	0.0848071	0.806024	0.984087	0.172032	0.539288	0.850265	-0.0605407
Barnesiella intestinihominis	0.383511	0.0441092	0.175256	0.269423	0.142465	0.471932	0.225657	0.209476	0.590342	0.356812	0.0188003	0.203043	0.229004	0.12707	0.656529	0.208166	0.164129	0.757485	0.50901	0.0182827	0.0940253	0.423554	0.0345808	0.182216	0.354035	0.0722009	0.307208	0.296448	0.103151	0.405101	0.200919	0.264819	0.695411	0.169415	0.343415	0.827267	0.491473	0.170354	0.539919	0.279767	0.427278	0.866463	0.244171	0.483854	0.922188	0.579515	0.0400809	0.455656	0.366746
Coprobacter fastidiosus	0.346861	0.0924217	0.277265	0.333748	0.0881673	0.34786	0.32275	0.0930587	0.416204	-0.106576	0.517361	0.819459	-0.148419	0.353887	0.843884	-0.155958	0.329936	0.83989	0.214993	0.359554	0.577534	0.230671	0.283514	0.544447	0.15715	0.458359	0.753514	-0.195815	0.319982	0.650354	-0.236514	0.21872	0.667373	-0.248897	0.193509	0.736694	1.20524	0.00194837	0.0701413	1.15064	0.002276	0.123473	1.18956	0.0014775	0.106872	0.0411735	0.893457	0.974518	-0.0437244
Odoribacter laneus	-0.727693	0.139157	0.363753	-0.865402	0.0636906	0.314111	-0.743816	0.102698	0.416204	-0.696479	0.0758567	0.39012	-0.761363	0.0458219	0.497116	-0.708229	0.0617971	0.583042	-0.616885	0.266253	0.476369	-0.747177	0.141224	0.38436	-0.614372	0.216742	0.521158	-0.733107	0.117834	0.437025	-0.819045	0.0732786	0.51295	-0.746233	0.0993393	0.569195	-1.59873	0.0976581	0.439461	-1.89622	0.0423398	0.478364	-1.59792	0.0837371	0.524205	-0.793142	0.296275	0.774126	-0.906616
Odoribacter splanchnicus	0.0645738	0.763657	0.906318	0.0848364	0.679356	0.893197	-0.0268513	0.89413	0.960526	0.111005	0.516947	0.819459	0.0809837	0.629176	0.882172	0.0278756	0.868155	0.986333	0.0450983	0.853081	0.950721	0.119619	0.594164	0.820138	-0.0181541	0.934588	0.965741	-0.0560209	0.784291	0.897344	-0.0165368	0.934467	0.97961	-0.094688	0.63662	0.9203	0.39296	0.331246	0.6945	0.429055	0.276119	0.79193	0.313747	0.422507	0.893973	0.390501	0.219384	0.697553	0.316515
Odoribacter unclassified	-0.113901	0.591832	0.798974	-0.134307	0.507118	0.809152	-0.082182	0.677686	0.877658	-0.468044	0.00557713	0.117779	-0.48516	0.00324053	0.180035	-0.459322	0.00508719	0.256875	-0.279894	0.244667	0.4673	-0.263075	0.234033	0.512982	-0.211713	0.327976	0.641178	-0.354083	0.0798835	0.35774	-0.386293	0.0511703	0.39657	-0.346339	0.0775111	0.525622	-0.356701	0.373597	0.707868	-0.409491	0.292825	0.794289	-0.336392	0.381348	0.844414	-0.994528	0.00153139	0.164539	-1.02577
Parabacteroides distasonis	0.2056	0.315466	0.572373	0.190334	0.332578	0.638668	0.210625	0.27245	0.64002	0.118486	0.468436	0.78976	0.0628433	0.695528	0.931664	0.0686959	0.667295	0.923652	-0.0062643	0.978445	0.994175	0.00345473	0.987152	0.991722	0.0294697	0.888537	0.959353	0.175035	0.369945	0.700948	0.127155	0.509135	0.860778	0.132286	0.488129	0.866846	0.525007	0.173047	0.539919	0.407496	0.279912	0.79193	0.43276	0.245491	0.762043	0.168092	0.580317	0.887	0.0547249
Parabacteroides goldsteinii	4.4285e-05	0.999845	0.999845	0.085311	0.701326	0.893197	0.0789422	0.715729	0.879433	0.147912	0.416114	0.75925	0.133225	0.463491	0.870452	0.131208	0.466969	0.887477	-0.0586058	0.820874	0.948175	0.153598	0.528193	0.783985	0.132368	0.57813	0.875649	-0.22711	0.295841	0.650354	-0.171333	0.431749	0.82028	-0.173623	0.420072	0.857704	0.299451	0.48599	0.777339	0.456869	0.285136	0.793263	0.471278	0.263261	0.762043	0.580532	0.0854986	0.587739	0.559143
Parabacteroides johnsonii	-0.479091	0.0952131	0.281726	-0.508855	0.0621132	0.314111	-0.468772	0.078609	0.372529	-0.22998	0.315759	0.705898	-0.283769	0.203376	0.738736	-0.263846	0.234636	0.821225	-0.531632	0.105336	0.290262	-0.537995	0.0739887	0.281676	-0.477797	0.105417	0.387722	-0.401555	0.145226	0.48277	-0.455707	0.090805	0.56268	-0.427896	0.10901	0.577949	-0.520227	0.338812	0.6945	-0.626285	0.234919	0.783087	-0.610638	0.241079	0.762043	-0.0542893	0.898815	0.974518	-0.187772
Parabacteroides merdae	0.315196	0.0884422	0.269064	0.307936	0.0826571	0.344696	0.2796	0.107408	0.416204	0.313547	0.0334913	0.278236	0.255614	0.0778892	0.497116	0.242353	0.0935563	0.654894	0.085902	0.682152	0.882305	0.126958	0.512872	0.778949	0.0704621	0.711484	0.896435	0.237081	0.179327	0.520531	0.208179	0.231784	0.679691	0.187001	0.279094	0.759473	0.625606	0.0722417	0.362888	0.5511	0.105653	0.575207	0.531765	0.114605	0.592124	0.460599	0.0928384	0.587739	0.346135
Parabacteroides unclassified	-0.239227	0.190361	0.437425	-0.269746	0.119119	0.41142	-0.218657	0.197061	0.583448	-0.141031	0.333341	0.705898	-0.164382	0.245368	0.76064	-0.143552	0.309024	0.83989	-0.118568	0.566949	0.790071	-0.148472	0.432834	0.706203	-0.0870737	0.639582	0.879241	0.00427814	0.980422	0.984982	-0.0174922	0.91799	0.97961	0.0118432	0.94402	0.988877	-0.531523	0.121848	0.478529	-0.578928	0.0810296	0.567207	-0.505995	0.12369	0.624205	-0.233847	0.38813	0.823591	-0.263932
Porphyromonas asaccharolytica	-0.370164	0.384678	0.62474	-0.49713	0.221751	0.550174	-0.455747	0.251086	0.633553	0.100625	0.767122	0.94281	-0.0857872	0.79651	0.966459	-0.0614263	0.852637	0.986333	-0.0469881	0.922051	0.966942	-0.0794698	0.85758	0.959252	-0.0879317	0.839229	0.948788	-0.129413	0.749827	0.880231	-0.253266	0.525402	0.860778	-0.21892	0.579103	0.904068	-0.830178	0.29494	0.692467	-1.07558	0.163637	0.662665	-0.982492	0.197363	0.762043	0.437829	0.482415	0.840035	0.123618
Paraprevotella clara	0.45512	0.0164526	0.106467	0.40911	0.023702	0.190685	0.372382	0.0359606	0.229513	0.29208	0.053864	0.352564	0.219687	0.137708	0.665513	0.202858	0.170319	0.757485	0.47951	0.0256946	0.10887	0.439475	0.0260996	0.182216	0.360147	0.0642449	0.29662	0.320716	0.0765243	0.35774	0.258277	0.145606	0.574763	0.232731	0.187628	0.727059	0.795206	0.0258083	0.258081	0.691083	0.0462933	0.478364	0.657993	0.0559506	0.524205	0.542512	0.0540139	0.523965	0.415433
Paraprevotella unclassified	0.50911	0.00627475	0.0616067	0.432574	0.0149985	0.153908	0.398858	0.022199	0.185277	0.333932	0.0247895	0.227246	0.243701	0.0940245	0.580513	0.228751	0.115519	0.66228	0.51126	0.0154166	0.0876313	0.440941	0.0232154	0.173715	0.367063	0.0548782	0.2735	0.348464	0.0500994	0.317791	0.26688	0.126303	0.56268	0.244127	0.159552	0.723422	0.834219	0.0172671	0.233106	0.689355	0.0432817	0.478364	0.659446	0.0512221	0.524205	0.610406	0.0272817	0.346638	0.463145
Paraprevotella xylaniphila	0.516861	0.0224228	0.11813	0.358483	0.09706	0.361786	0.278636	0.187903	0.583448	0.196815	0.276692	0.674874	0.101248	0.566745	0.882172	0.0615028	0.727113	0.940477	0.649697	0.0113138	0.0740542	0.446238	0.0589025	0.24535	0.33714	0.146493	0.447733	0.214012	0.322174	0.650354	0.113712	0.591599	0.890087	0.0563188	0.788945	0.943859	0.841339	0.0474954	0.269974	0.609209	0.139979	0.646286	0.50267	0.219046	0.762043	0.561956	0.095245	0.587739	0.411254
Prevotella copri	0.516615	0.0285736	0.131808	0.571703	0.0124574	0.142276	0.542401	0.0152116	0.15319	0.147764	0.433367	0.767722	0.256642	0.170697	0.721144	0.243134	0.191989	0.757485	0.616052	0.0217652	0.102202	0.600895	0.0169428	0.139583	0.595095	0.0157352	0.148459	0.347119	0.123419	0.437025	0.360857	0.108791	0.56268	0.344429	0.122146	0.616411	0.910543	0.0403105	0.260589	0.999362	0.023103	0.405018	0.935675	0.031287	0.524205	-0.172552	0.621799	0.902531	0.0664288
Prevotella stercorea	0.449275	0.280877	0.536388	0.214637	0.589185	0.881076	0.149654	0.699387	0.879433	-0.0632433	0.849161	0.965362	-0.159483	0.623399	0.882172	-0.194618	0.546212	0.887477	0.811771	0.0836936	0.261997	0.475202	0.271557	0.544307	0.430667	0.30817	0.620819	0.214046	0.589914	0.816804	0.0405998	0.916982	0.97961	-0.0097675	0.979763	0.988877	0.366678	0.636641	0.864871	0.00565724	0.994019	0.999005	-0.0961197	0.897204	0.988978	-0.612788	0.315101	0.774126	-0.709412
Alistipes finegoldii	-0.188254	0.355321	0.609122	-0.1536	0.43152	0.720307	-0.113315	0.552175	0.820698	0.0538264	0.740504	0.929935	0.0318451	0.841856	0.966459	0.0538353	0.734357	0.942932	-0.193943	0.402226	0.625042	-0.088667	0.678929	0.860872	-0.069848	0.739034	0.906048	-0.054865	0.777831	0.897344	-0.0402898	0.833575	0.968016	-0.00968674	0.959286	0.988877	-0.125458	0.744378	0.874217	-0.105547	0.779037	0.944021	-0.0129543	0.972185	0.988978	0.298104	0.324245	0.774126	0.232032
Alistipes indistinctus	-0.0373859	0.844207	0.934858	-0.0449455	0.807384	0.92863	-0.0160643	0.929026	0.969224	0.0767841	0.61285	0.879284	0.016876	0.910803	0.976036	0.0328642	0.826688	0.985809	0.0198365	0.926653	0.966942	0.0494858	0.805947	0.938497	0.0546071	0.782266	0.927605	-0.0288484	0.873612	0.921341	-0.0387625	0.830122	0.968016	-0.0168325	0.925175	0.979331	-0.145208	0.684561	0.868643	-0.215187	0.542234	0.866463	-0.134138	0.700997	0.934457	0.0275777	0.921899	0.974518	-0.0889625
Alistipes onderdonkii	0.0949809	0.744875	0.898481	0.0654392	0.818453	0.930068	0.11939	0.667505	0.877658	0.0671896	0.772917	0.94281	-0.0442029	0.84951	0.966459	-0.0177789	0.938737	0.997579	-0.00432788	0.989572	0.994175	0.112488	0.718391	0.885743	0.167701	0.582396	0.875649	-0.0121357	0.965264	0.974285	-0.0781898	0.780131	0.961195	-0.0421164	0.879099	0.966482	0.444436	0.419883	0.743399	0.284077	0.604988	0.893077	0.383796	0.478519	0.922188	0.296034	0.495832	0.840035	0.0314589
Alistipes putredinis	0.709919	0.00332043	0.0437601	0.54088	0.0219105	0.190183	0.577014	0.0121376	0.147154	0.62061	0.00127923	0.0836606	0.43794	0.0231525	0.459847	0.457803	0.0168322	0.365259	0.686243	0.0125044	0.0791448	0.539466	0.0367704	0.185562	0.549991	0.0294794	0.199907	0.408498	0.0772985	0.35774	0.261273	0.259591	0.695411	0.289506	0.206478	0.751128	1.01789	0.0256955	0.258081	0.683684	0.132042	0.622894	0.764179	0.0878296	0.524205	1.09325	0.00236023	0.164539	0.79446
Alistipes senegalensis	0.525593	0.00676333	0.0635164	0.370797	0.0486954	0.273413	0.331031	0.0729762	0.368275	0.232503	0.134069	0.499293	0.110394	0.473333	0.870452	0.0838757	0.585685	0.902394	0.622973	0.00450813	0.0374522	0.444869	0.0300676	0.182216	0.416495	0.0390436	0.222959	0.322656	0.0817852	0.35774	0.249525	0.176248	0.597592	0.209282	0.254399	0.759473	0.891663	0.0145861	0.225043	0.67107	0.0629612	0.545725	0.626725	0.0797697	0.524205	0.231929	0.420719	0.840035	0.0300674
Alistipes shahii	0.392824	0.0549778	0.201275	0.214136	0.285522	0.622741	0.22566	0.250143	0.633553	0.177323	0.278073	0.674874	-0.0136073	0.933844	0.976036	-0.0134181	0.934558	0.997579	0.424152	0.0681473	0.226777	0.26652	0.224338	0.507098	0.265078	0.21855	0.521158	0.155657	0.426293	0.754921	0.025273	0.897756	0.97961	0.0227332	0.907297	0.974671	0.834631	0.0304438	0.258081	0.53119	0.167468	0.662665	0.558887	0.14232	0.671378	0.228878	0.451804	0.840035	-0.10484
Alistipes sp AP11	0.0500895	0.804157	0.931524	0.126532	0.517315	0.814993	0.195496	0.305914	0.668836	-0.0588536	0.714923	0.908372	0.0387222	0.80843	0.966459	0.074657	0.638638	0.913978	-0.00403076	0.985932	0.994175	0.0967635	0.650933	0.860872	0.149846	0.474734	0.768785	-0.0787645	0.682417	0.862454	0.0190505	0.920826	0.97961	0.0709505	0.708757	0.932077	0.269532	0.47731	0.769395	0.415125	0.267827	0.79193	0.531304	0.151049	0.697396	-0.0468441	0.875245	0.974154	0.127803
Alistipes sp HGB5	-0.87916	0.374661	0.613279	-0.860893	0.35982	0.672306	-0.712289	0.438691	0.790573	0.363477	0.645525	0.879284	0.418657	0.58587	0.882172	0.503536	0.51071	0.887477	-1.44262	0.196004	0.40439	-1.51011	0.139384	0.38436	-1.24868	0.212971	0.521158	-0.391087	0.678605	0.862454	-0.405578	0.659802	0.92155	-0.283606	0.756327	0.932077	-1.94893	0.290227	0.68889	-1.9709	0.269143	0.79193	-1.83148	0.299266	0.788553	1.01081	0.48543	0.840035	1.0761
Alistipes unclassified	-0.637348	0.00241743	0.0435138	-0.442376	0.0310817	0.205176	-0.348817	0.0830609	0.383494	-0.453256	0.0068939	0.117779	-0.309297	0.0652293	0.497116	-0.261786	0.118169	0.66228	-0.698021	0.00327266	0.0296927	-0.428707	0.0554297	0.244566	-0.368546	0.0940776	0.362663	-0.460416	0.0217376	0.195638	-0.287276	0.153967	0.596621	-0.217002	0.278768	0.759473	-1.27123	0.00123002	0.0531368	-0.88872	0.0233127	0.405018	-0.739579	0.0569778	0.524205	-0.841507	0.0065085	0.219391	-0.604849
Enterococcus faecalis	-1.28223	0.134036	0.361896	-0.882429	0.280169	0.620374	-0.580488	0.467236	0.79221	0.10749	0.875011	0.977479	0.415944	0.533461	0.882172	0.565455	0.394787	0.83989	-2.9539	0.00211862	0.0228811	-2.41836	0.00634234	0.0724362	-2.14407	0.0135692	0.135057	-1.53037	0.0603685	0.330012	-1.21964	0.127471	0.56268	-1.02029	0.198184	0.741482	-1.71322	0.282309	0.68889	-1.10122	0.477793	0.866463	-0.655282	0.668995	0.934457	1.07181	0.392282	0.823591	1.58841
Enterococcus faecium	-0.189751	0.425199	0.660741	-0.119673	0.601059	0.881076	-0.0441962	0.843365	0.938514	-0.220687	0.244823	0.661022	-0.107377	0.56586	0.882172	-0.0733753	0.693446	0.923652	-0.0167033	0.950652	0.987216	0.013462	0.957136	0.985525	0.0989721	0.686636	0.886904	-0.305512	0.177927	0.520531	-0.207394	0.355158	0.801256	-0.161468	0.467538	0.866846	-0.328391	0.46149	0.760931	-0.13618	0.755552	0.940936	-0.04619	0.914861	0.988978	-0.061598	0.860599	0.973243	0.140363
Lactobacillus casei paracasei	-0.612036	0.185782	0.431493	-0.282317	0.524394	0.818659	-0.277449	0.520866	0.813151	-0.54201	0.14178	0.505361	-0.2944	0.416511	0.867568	-0.292649	0.415778	0.866798	-0.283666	0.586683	0.81233	0.081229	0.866319	0.964058	0.0763127	0.871438	0.95506	-0.239058	0.58779	0.816804	0.0599609	0.890284	0.97961	0.0621996	0.88485	0.966482	-0.569231	0.508837	0.778084	-0.0342891	0.967524	0.999005	-0.0222484	0.978612	0.988978	-1.06326	0.116111	0.587739	-0.71123
Lactobacillus crispatus	-1.40019	0.00933217	0.0775288	-0.95934	0.0636315	0.314111	-1.06645	0.0346181	0.229513	-1.15665	0.00708855	0.117779	-1.05404	0.0125169	0.301796	-1.10778	0.0082863	0.256875	-1.86382	0.00211276	0.0228811	-1.20313	0.0323695	0.182216	-1.36411	0.0131544	0.135057	-1.06891	0.0374794	0.295272	-0.928725	0.0668749	0.483728	-1.0035	0.045424	0.365075	-2.86431	0.00424979	0.117082	-2.34235	0.0169659	0.387453	-2.46508	0.0109093	0.351243	-1.80052	0.022435	0.327014	-1.63849
Lactobacillus delbrueckii	-0.181571	0.439983	0.674017	-0.144954	0.51829	0.814993	-0.11564	0.597115	0.836442	-0.136597	0.466466	0.78976	-0.152306	0.406113	0.867568	-0.136102	0.454726	0.887477	-0.127681	0.631743	0.847556	-0.0902213	0.712959	0.885743	-0.0768428	0.748594	0.912612	-0.0399157	0.858649	0.914898	-0.0167012	0.939462	0.980111	0.00766427	0.971876	0.988877	-0.318849	0.468874	0.767249	-0.275162	0.520557	0.866463	-0.232214	0.582321	0.922188	0.035957	0.917984	0.974518	-0.0333558
Lactobacillus fermentum	-0.775153	0.000387474	0.0119563	-0.325673	0.145712	0.471932	-0.335685	0.124886	0.463771	-0.327364	0.0614024	0.36611	-0.199759	0.275016	0.7798	-0.20866	0.251973	0.828457	-1.3033	1.00049e-07	1.08053e-05	-0.647322	0.007836	0.080972	-0.621078	0.00923268	0.133566	-0.53128	0.0109367	0.114871	-0.359395	0.101431	0.56268	-0.373004	0.0862199	0.550286	-0.924044	0.0243033	0.258081	-0.336333	0.431508	0.866463	-0.381486	0.366549	0.840209	-0.395875	0.222829	0.697553	-0.196121
Lactobacillus gasseri	-0.414393	0.225713	0.47334	0.135269	0.687157	0.893197	0.172399	0.599374	0.836442	-0.120569	0.658779	0.879284	0.111441	0.684723	0.928656	0.134728	0.621837	0.905629	-0.938809	0.0147046	0.0858428	-0.199942	0.58437	0.820138	-0.149417	0.67656	0.886015	-0.139844	0.668063	0.862454	0.107051	0.745055	0.943817	0.144834	0.656988	0.927051	-0.298619	0.645605	0.86646	0.397325	0.538804	0.866463	0.424537	0.506072	0.922188	0.0316469	0.950573	0.987838	0.394104
Lactobacillus johnsonii	-1.16874	0.00601738	0.0616067	-0.920757	0.0237258	0.190685	-0.969622	0.0146455	0.15319	-0.780209	0.0216636	0.222826	-0.702686	0.034729	0.471012	-0.732072	0.0268753	0.432791	-1.7113	0.000347722	0.00751079	-1.34922	0.00226702	0.0379103	-1.4136	0.00107629	0.046711	-1.36884	0.000717859	0.0224307	-1.28395	0.00125272	0.0568899	-1.33039	0.000725268	0.0524611	-1.33224	0.102027	0.440757	-1.08355	0.172312	0.662665	-1.18822	0.129673	0.625313	-0.65193	0.309144	0.774126	-0.615718
Lactobacillus mucosae	-0.993735	0.0648035	0.225767	-0.567751	0.269095	0.601997	-0.516909	0.302323	0.668836	-1.12564	0.0086279	0.124242	-0.923463	0.0275485	0.459847	-0.906535	0.0294519	0.432791	-1.77795	0.00329919	0.0296927	-1.21782	0.0290155	0.182216	-1.1362	0.0373438	0.222959	-0.973233	0.0576598	0.330012	-0.681612	0.175585	0.597592	-0.659371	0.185262	0.727059	-1.25421	0.237915	0.64237	-0.745312	0.470439	0.866463	-0.762769	0.454326	0.91115	-1.89977	0.0227093	0.327014	-1.75381
Lactobacillus oris	-1.14231	0.0254603	0.123581	-0.832871	0.0876867	0.34786	-0.840347	0.0770939	0.372529	-0.657654	0.107237	0.452871	-0.484133	0.224753	0.738959	-0.486931	0.218758	0.804583	-0.660969	0.252229	0.469669	-0.230156	0.66479	0.860872	-0.212843	0.681864	0.886015	-0.432013	0.376099	0.702117	-0.307456	0.520502	0.860778	-0.308577	0.514082	0.866846	-1.98506	0.0370394	0.258081	-1.5434	0.0955812	0.575207	-1.56327	0.086742	0.524205	-0.147607	0.843949	0.973243	0.205859
Lactobacillus reuteri	-0.991878	0.014644	0.102036	-0.719576	0.0657477	0.31705	-0.635463	0.0959619	0.416204	-0.132882	0.682657	0.89366	-0.0343079	0.914634	0.976036	0.00376914	0.990546	0.997579	-1.70216	0.0001914	0.0051678	-1.31214	0.001978	0.0379103	-1.2225	0.00324165	0.0781598	-1.02089	0.00833631	0.103091	-0.904048	0.0181854	0.219235	-0.855393	0.0239539	0.303637	-1.23148	0.113473	0.472142	-0.983056	0.197442	0.684597	-0.898858	0.232547	0.762043	0.328842	0.591232	0.887	0.380079
Lactobacillus rhamnosus	-1.07967	0.0256295	0.123581	-0.651925	0.161054	0.499268	-0.576352	0.204341	0.583448	-0.978421	0.0111778	0.1509	-0.696646	0.0666432	0.497116	-0.661382	0.0798887	0.633853	-1.11486	0.0409874	0.158094	-0.611133	0.227251	0.508387	-0.577418	0.243838	0.556291	-0.837217	0.0695423	0.357646	-0.567691	0.213059	0.667373	-0.518201	0.250823	0.759473	-1.65795	0.0658084	0.338443	-1.02931	0.244101	0.783087	-0.891108	0.307018	0.793129	-1.87182	0.00812559	0.219391	-1.4045
Lactobacillus ruminis	-1.10804	0.139776	0.363753	-0.986714	0.167256	0.500354	-0.938471	0.177922	0.567782	-0.0682593	0.909304	0.977479	0.0169545	0.976853	0.991424	0.0436961	0.939974	0.997579	-1.55197	0.0663551	0.226777	-1.43207	0.0651129	0.261657	-1.35078	0.0752116	0.313864	0.262494	0.713775	0.875996	0.313052	0.654973	0.92155	0.354886	0.608347	0.916746	-1.18664	0.395834	0.730771	-1.11289	0.412037	0.866463	-1.06188	0.427251	0.893973	0.016957	0.987689	0.997588	0.119107
Lactobacillus salivarius	-1.01206	0.0286805	0.131808	-0.54118	0.223346	0.550174	-0.595977	0.168923	0.563944	-0.0836728	0.821011	0.964946	0.0799154	0.825947	0.966459	0.0503014	0.889146	0.997579	-1.62019	0.00184299	0.0228811	-0.981022	0.0421467	0.20786	-1.03902	0.0276676	0.199907	-0.29544	0.503536	0.799037	-0.0204117	0.962639	0.992823	-0.0647873	0.880453	0.966482	-1.34518	0.118665	0.474659	-0.670192	0.427297	0.866463	-0.749509	0.367833	0.840209	0.510892	0.451335	0.840035	0.717781
Lactococcus lactis	0.636041	0.0660107	0.226323	0.458793	0.170628	0.500354	0.376169	0.249602	0.633553	-0.201706	0.465484	0.78976	-0.203481	0.457344	0.870452	-0.246872	0.364061	0.83989	0.663681	0.0889291	0.266787	0.428419	0.2397	0.513044	0.349716	0.326636	0.641178	-0.0811013	0.805972	0.911359	-0.125372	0.702608	0.935373	-0.187337	0.564058	0.893436	0.726738	0.259771	0.652447	0.585861	0.357059	0.860237	0.466087	0.457674	0.91115	-0.446211	0.378899	0.823591	-0.390932
Streptococcus anginosus	-0.436773	0.5605	0.771134	0.0243663	0.973172	0.996124	0.113321	0.872513	0.958277	-1.01212	0.0904664	0.41576	-0.476382	0.420887	0.867568	-0.429943	0.464347	0.887477	-0.407247	0.630157	0.847556	-0.0771567	0.922021	0.980777	-0.0110998	0.988505	0.995998	-0.917424	0.199125	0.534878	-0.433711	0.541306	0.860778	-0.365212	0.602763	0.916746	-0.468311	0.737395	0.874217	0.531448	0.699226	0.927857	0.683632	0.614057	0.922188	-1.84751	0.0919929	0.587739	-0.858292
Streptococcus australis	-0.495646	0.119259	0.326741	-0.180038	0.55992	0.861721	-0.233769	0.438737	0.790573	-0.389329	0.125034	0.491044	-0.142126	0.57331	0.882172	-0.162376	0.518154	0.887477	-0.378656	0.291461	0.499648	-0.0786469	0.815026	0.938497	-0.172303	0.601099	0.875649	-0.296379	0.328577	0.650354	-0.0414094	0.891211	0.97961	-0.0653084	0.827728	0.965624	-0.59232	0.317791	0.6945	-0.0737498	0.900031	0.966865	-0.118183	0.838664	0.986777	-0.845993	0.0692259	0.587739	-0.44438
Streptococcus lutetiensis	-0.518356	0.4162	0.656198	-0.267457	0.661125	0.893197	-0.388404	0.514357	0.810029	-0.277489	0.585402	0.879284	-0.256284	0.607204	0.882172	-0.311991	0.529125	0.887477	-0.0753572	0.922518	0.966942	0.161612	0.821725	0.938497	0.149695	0.831345	0.948788	-0.619337	0.307858	0.650354	-0.437233	0.464439	0.850388	-0.510996	0.387751	0.838331	0.382131	0.765174	0.879136	0.73902	0.554831	0.872452	0.587399	0.634796	0.922188	0.159445	0.874032	0.974154	0.08357
Streptococcus mitis oralis pneumoniae	0.0922778	0.725438	0.895397	-0.0637894	0.807906	0.92863	-0.00998502	0.968884	0.980405	0.0411587	0.844328	0.964946	0.119528	0.577124	0.882172	0.144168	0.498478	0.887477	0.208988	0.480578	0.715895	-0.192148	0.501117	0.778949	-0.119837	0.668109	0.886015	0.218757	0.382121	0.705455	0.182349	0.478099	0.850388	0.216708	0.394054	0.838331	0.126303	0.796424	0.900668	-0.0954862	0.848161	0.949469	-0.0240932	0.960943	0.988978	-0.069056	0.857631	0.973243	0.0916776
Streptococcus parasanguinis	-0.460526	0.0162154	0.106467	0.0045716	0.982953	0.996732	-0.0035533	0.986405	0.986405	-0.28473	0.0627132	0.36611	-0.0757198	0.664909	0.909152	-0.0810372	0.640516	0.913978	-0.519949	0.01656	0.0877798	0.0307026	0.895644	0.971774	0.022924	0.920189	0.959353	-0.282348	0.122585	0.437025	-0.0546552	0.79429	0.964103	-0.0632083	0.760266	0.932077	-0.721794	0.0447735	0.26138	-0.192942	0.638098	0.90371	-0.195698	0.628305	0.922188	-0.203701	0.472424	0.840035	0.142711
Streptococcus salivarius	-0.394338	0.0446254	0.175256	-0.0413181	0.843175	0.93909	0.00732859	0.971369	0.980405	-0.377671	0.0158201	0.189841	-0.253234	0.137441	0.665513	-0.228611	0.178167	0.757485	-0.445303	0.04558	0.169746	-0.0167143	0.94175	0.982499	-0.00112504	0.995998	0.995998	-0.362306	0.0529804	0.317883	-0.240498	0.239637	0.682444	-0.204922	0.31222	0.78781	-0.488899	0.186099	0.539919	-0.0839189	0.834366	0.949469	0.0083727	0.983163	0.988978	-0.46703	0.107823	0.587739	-0.30522
Streptococcus thermophilus	-0.00860187	0.967638	0.984668	0.0942748	0.641677	0.892589	0.129751	0.511372	0.810029	-0.0484677	0.774438	0.94281	0.0252967	0.878557	0.97384	0.0422034	0.79748	0.977702	-0.0422077	0.860657	0.950721	0.0983218	0.657492	0.860872	0.11532	0.595049	0.875649	-0.0761258	0.706346	0.875996	0.00222797	0.991048	0.995636	0.0255424	0.89652	0.972678	0.00379057	0.992417	0.999681	0.175238	0.652257	0.913159	0.218372	0.569144	0.922188	0.115698	0.711316	0.945233	0.219299
Streptococcus vestibularis	-0.51109	0.179417	0.425869	-0.403966	0.266486	0.601997	-0.385132	0.277224	0.64002	-0.33643	0.268056	0.674874	-0.313647	0.291076	0.7798	-0.307782	0.296801	0.83989	-0.471736	0.271819	0.481254	-0.32919	0.405284	0.686286	-0.310057	0.422721	0.730862	-0.365413	0.31392	0.650354	-0.278634	0.434183	0.82028	-0.272537	0.439059	0.857704	-0.53615	0.449652	0.747114	-0.421551	0.54155	0.866463	-0.398072	0.558729	0.922188	-0.285452	0.608709	0.89443	-0.33066
Butyricicoccus pullicaecorum	-0.157713	0.612035	0.816046	-0.0323025	0.913462	0.966769	-0.111388	0.701102	0.879433	-0.0487241	0.844298	0.964946	0.0449143	0.853292	0.966459	0.00960272	0.968287	0.997579	-0.00561894	0.987421	0.994175	0.135982	0.679103	0.860872	0.0396757	0.90195	0.959353	-0.232091	0.433381	0.754921	-0.184138	0.527222	0.860778	-0.232251	0.420439	0.857704	-0.0914925	0.876492	0.951626	0.17296	0.763156	0.940936	0.0406561	0.942837	0.988978	0.639492	0.166666	0.678484	0.8695
Clostridiaceae bacterium JC118	0.0178526	0.96051	0.983271	-0.00421613	0.990326	0.996733	0.118709	0.726736	0.879433	-0.200166	0.486374	0.808117	-0.176385	0.534665	0.882172	-0.114317	0.685934	0.923652	-0.0623294	0.878133	0.950721	-0.0570704	0.880091	0.970097	0.0686795	0.853008	0.951089	-0.17155	0.617496	0.83125	-0.0590755	0.862329	0.978779	0.0321208	0.92417	0.979331	-0.535167	0.425227	0.746106	-0.51102	0.438917	0.866463	-0.340367	0.601807	0.922188	-0.154175	0.77019	0.945233	-0.180723
Clostridium asparagiforme	-0.614648	0.00178367	0.042808	-0.538772	0.00401303	0.0725689	-0.460656	0.0122064	0.147154	-0.257838	0.101554	0.438714	-0.19993	0.192748	0.721144	-0.16458	0.283189	0.83989	-0.763298	0.000605954	0.0109072	-0.669367	0.00104953	0.0325354	-0.568913	0.00468042	0.0849353	-0.370781	0.0486495	0.317791	-0.296989	0.106524	0.56268	-0.249214	0.173302	0.723422	-0.748866	0.0434316	0.260589	-0.605068	0.0925325	0.575207	-0.504764	0.15701	0.709816	-0.0621747	0.832019	0.973243	0.0206442
Clostridium bolteae	-0.726392	0.000254153	0.0091495	-0.566377	0.0030713	0.0605883	-0.496538	0.00795158	0.147154	-0.355843	0.0252496	0.227246	-0.258955	0.0985886	0.580513	-0.225092	0.149238	0.74008	-0.773686	0.000581519	0.0109072	-0.585604	0.00506939	0.0647093	-0.505256	0.0136924	0.135057	-0.564173	0.00292651	0.0461883	-0.456242	0.0150639	0.192287	-0.408837	0.027985	0.303637	-1.01905	0.00655339	0.125375	-0.735539	0.0455068	0.478364	-0.642595	0.0771129	0.524205	-0.310534	0.294119	0.774126	-0.135521
Clostridium citroniae	-0.39967	0.0608789	0.215571	-0.352127	0.0823058	0.344696	-0.379623	0.0546441	0.296444	-0.303599	0.0743265	0.39012	-0.294843	0.0749915	0.497116	-0.309953	0.0594128	0.583042	-0.503158	0.0365411	0.146164	-0.415264	0.0599241	0.24535	-0.42773	0.0474398	0.257361	-0.616713	0.00234268	0.0436969	-0.566428	0.0042481	0.102426	-0.588186	0.00266189	0.0962716	-0.453546	0.258631	0.652447	-0.3817	0.326348	0.853224	-0.431417	0.260498	0.762043	-0.218829	0.489633	0.840035	-0.235643
Clostridium clostridioforme	-0.820653	8.97773e-05	0.00484797	-0.693211	0.000543158	0.0294663	-0.637453	0.00113196	0.0734791	-0.530383	0.00154927	0.0836606	-0.467978	0.00434318	0.180035	-0.441206	0.00686907	0.256875	-0.897601	0.000167194	0.00515912	-0.712786	0.00121006	0.0328228	-0.64769	0.00268008	0.0781598	-0.687545	0.000587488	0.0224307	-0.581519	0.00311861	0.0845922	-0.542479	0.00536804	0.145608	-1.1251	0.0047796	0.117082	-0.87611	0.0242638	0.405018	-0.818169	0.0330108	0.524205	-0.568408	0.0710966	0.587739	-0.47596
Clostridium hathewayi	-0.491196	0.0104558	0.0815163	-0.335431	0.0685523	0.323388	-0.234822	0.19343	0.583448	-0.273692	0.0741703	0.39012	-0.197288	0.190199	0.721144	-0.148457	0.323365	0.83989	-0.57829	0.00775396	0.0558285	-0.344785	0.0864683	0.297835	-0.250577	0.205114	0.520833	-0.554268	0.00242761	0.0436969	-0.443165	0.0140038	0.192187	-0.37662	0.0356599	0.322425	-0.491531	0.173215	0.539919	-0.229096	0.516312	0.866463	-0.079523	0.820101	0.984087	0.0124071	0.965253	0.988126	0.127783
Clostridium leptum	-0.555458	0.0029388	0.0437601	-0.475317	0.00808609	0.116502	-0.344916	0.0517068	0.287702	-0.191876	0.199313	0.570587	-0.112157	0.445794	0.870452	-0.044788	0.761878	0.964904	-0.713363	0.000748661	0.0115508	-0.59845	0.00227563	0.0379103	-0.457564	0.0184904	0.154324	-0.305838	0.0869529	0.368271	-0.216444	0.219842	0.667373	-0.121792	0.49016	0.866846	-0.747648	0.033668	0.258081	-0.595785	0.0838692	0.568738	-0.417106	0.225129	0.762043	-0.0329402	0.905555	0.974518	0.103868
Clostridium nexile	-0.321317	0.22156	0.470136	-0.130581	0.604826	0.881076	-0.101613	0.679477	0.877658	-0.384649	0.0663548	0.377175	-0.235563	0.253046	0.773394	-0.221561	0.278807	0.83989	-0.439273	0.138297	0.341177	-0.16672	0.543951	0.793276	-0.13649	0.611232	0.875649	-0.306902	0.220475	0.541889	-0.147331	0.551374	0.860778	-0.127014	0.603285	0.916746	-0.349335	0.475943	0.769395	-0.0259104	0.956946	0.999005	0.0160852	0.972869	0.988978	-0.946218	0.0138054	0.271088	-0.719052
Clostridium perfringens	-0.012811	0.980109	0.984668	0.186377	0.705497	0.893197	0.0498786	0.917453	0.964777	-0.154362	0.706461	0.904301	-0.173861	0.666153	0.909152	-0.240566	0.548027	0.887477	0.0713565	0.901951	0.961252	0.372483	0.487342	0.771922	0.221561	0.672942	0.886015	0.314587	0.520433	0.799037	0.315737	0.513412	0.860778	0.223318	0.640393	0.9203	-0.238207	0.80332	0.903735	0.00715123	0.993907	0.999005	-0.177217	0.847899	0.986777	-1.29001	0.0857737	0.587739	-1.35941
Clostridium sp L2 50	-0.591372	0.307226	0.562379	-0.254307	0.646009	0.892891	-0.443342	0.412337	0.778062	0.214739	0.642213	0.879284	0.439616	0.33103	0.807119	0.343597	0.445242	0.887477	-1.02841	0.114932	0.302748	-0.608947	0.311696	0.579339	-0.791994	0.179123	0.492021	0.487509	0.377063	0.702117	0.861336	0.111943	0.56268	0.7226	0.178408	0.725457	-0.711233	0.509527	0.778084	-0.107989	0.918156	0.976666	-0.391364	0.706226	0.934457	0.483004	0.568831	0.877624	0.767437
Clostridium symbiosum	-0.581741	0.00226857	0.0435138	-0.54314	0.00269358	0.0584507	-0.418148	0.0191073	0.180274	-0.223579	0.142718	0.505361	-0.199282	0.179354	0.721144	-0.136405	0.359415	0.83989	-0.653647	0.00248862	0.0244337	-0.595937	0.00262053	0.0379103	-0.468243	0.0166909	0.150914	-0.317576	0.0813595	0.35774	-0.268322	0.131749	0.56268	-0.178002	0.316698	0.789926	-0.970453	0.00696529	0.125375	-0.875937	0.0119499	0.387453	-0.714281	0.0392864	0.524205	-0.0896124	0.752522	0.945233	-0.0473297
Bacteroides pectinophilus	1.5371	0.117577	0.326741	1.34371	0.150038	0.478797	1.39582	0.126094	0.463771	1.12898	0.149665	0.515395	0.954232	0.211067	0.738736	0.972054	0.2007	0.769409	1.34902	0.223194	0.446388	1.19024	0.241154	0.513044	1.40493	0.158052	0.452805	1.21118	0.195732	0.534878	1.11862	0.221433	0.667373	1.14253	0.207685	0.751128	2.08202	0.254948	0.652447	1.84246	0.298528	0.799759	1.80976	0.301613	0.788553	1.00388	0.485175	0.840035	0.667173
Clostridiales bacterium 1 7 47FAA	-0.460937	0.0190421	0.113781	-0.327538	0.0841883	0.344696	-0.259899	0.160989	0.545853	-0.16734	0.286924	0.68105	-0.0853342	0.582394	0.882172	-0.0507698	0.742367	0.947609	-0.459548	0.0392752	0.154244	-0.318159	0.125027	0.361746	-0.242978	0.232221	0.54185	-0.251933	0.18074	0.520531	-0.144549	0.438491	0.82028	-0.0954479	0.60564	0.916746	-0.663111	0.0739698	0.363125	-0.416959	0.252632	0.783087	-0.329691	0.359924	0.839824	-0.0025871	0.992969	0.997588	0.10954
Flavonifractor plautii	-0.228142	0.269499	0.52443	-0.249909	0.21368	0.54931	-0.22784	0.246781	0.633553	-0.223392	0.175162	0.539378	-0.105662	0.52018	0.882172	-0.100239	0.540555	0.887477	-0.216752	0.354822	0.576252	-0.336595	0.12671	0.36179	-0.275668	0.203084	0.520833	-0.126422	0.521578	0.799037	-0.115467	0.559297	0.866504	-0.109332	0.577595	0.904068	-0.239886	0.537712	0.799757	-0.205007	0.596389	0.887096	-0.18983	0.620565	0.922188	-0.343926	0.262937	0.751718	-0.0489087
Pseudoflavonifractor capillosus	-0.172723	0.362804	0.613279	-0.248409	0.168751	0.500354	-0.253188	0.150481	0.526683	-0.0215433	0.886895	0.977479	-0.0756989	0.608063	0.882172	-0.0753184	0.607609	0.905629	-0.196746	0.360959	0.577534	-0.276647	0.161407	0.408675	-0.294437	0.127588	0.413232	0.179326	0.321886	0.650354	0.15956	0.367485	0.801256	0.162436	0.353698	0.827267	-0.209938	0.556673	0.812442	-0.302688	0.382233	0.866463	-0.303441	0.374507	0.844414	0.0652485	0.816796	0.973243	-0.0373739
Eubacterium eligens	0.643642	0.00305134	0.0437601	0.529181	0.0106715	0.136219	0.531234	0.00855545	0.147154	0.363895	0.0361438	0.278824	0.299633	0.0773315	0.497116	0.301339	0.0736345	0.63098	0.942412	0.000124602	0.00515912	0.791708	0.000465343	0.02215	0.784485	0.000388017	0.0280665	0.661652	0.00138291	0.0358405	0.600558	0.00307402	0.0845922	0.602655	0.00265466	0.0962716	0.557218	0.174569	0.539919	0.358026	0.370116	0.863604	0.381799	0.332176	0.836841	0.27372	0.396787	0.824096	0.130999
Eubacterium hallii	0.394835	0.0314299	0.138548	0.308305	0.0795046	0.344696	0.349314	0.0416136	0.244058	0.114841	0.43362	0.767722	0.12368	0.389826	0.867568	0.143852	0.314131	0.83989	0.380171	0.0678944	0.226777	0.240683	0.211182	0.492758	0.267296	0.155815	0.452805	0.218504	0.212523	0.534878	0.185035	0.283547	0.699202	0.212675	0.212695	0.756635	0.728122	0.0350335	0.258081	0.599462	0.0754458	0.545725	0.658241	0.0477954	0.524205	0.336364	0.216755	0.697553	0.360999
Eubacterium ramulus	0.0182446	0.929718	0.965477	0.0749457	0.704245	0.893197	0.110353	0.566531	0.825082	0.045808	0.78131	0.94281	0.0803691	0.618352	0.882172	0.0978804	0.541289	0.887477	-0.103362	0.658017	0.865392	-0.0111717	0.958586	0.985525	0.0136403	0.948314	0.97068	-0.147506	0.454211	0.772517	-0.118916	0.538791	0.860778	-0.0947627	0.620411	0.9203	-0.051632	0.893903	0.955856	-0.008233	0.982564	0.999005	0.0454729	0.902577	0.988978	0.239955	0.434074	0.840035	0.278211
Eubacterium rectale	0.510834	0.036023	0.155619	0.46473	0.0464946	0.272685	0.44685	0.0497796	0.284268	0.369026	0.0576961	0.36611	0.337351	0.0770767	0.497116	0.325473	0.0861216	0.644427	0.446973	0.107731	0.290262	0.381433	0.137628	0.38436	0.372118	0.138611	0.442334	0.553871	0.0169936	0.166847	0.508854	0.0260707	0.269397	0.489205	0.0306072	0.316274	0.450882	0.331456	0.6945	0.318077	0.483051	0.866463	0.27872	0.533305	0.922188	0.631932	0.0845139	0.587739	0.577921
Eubacterium siraeum	0.574753	0.00344408	0.0437601	0.513332	0.00691995	0.107259	0.507385	0.00614724	0.147154	0.384334	0.0143252	0.182015	0.315798	0.0423391	0.483557	0.312171	0.0431643	0.525116	0.536023	0.0162731	0.0877798	0.510868	0.0140598	0.127124	0.520067	0.0104982	0.134007	0.475932	0.011168	0.114871	0.459253	0.0137747	0.192187	0.454205	0.0136782	0.212012	0.800862	0.0307893	0.258081	0.679303	0.0634869	0.545725	0.686529	0.0569778	0.524205	0.432531	0.139111	0.639319	0.296205
Eubacterium sp 3 1 31	-0.449821	0.150237	0.373002	-0.300388	0.313947	0.626071	-0.178977	0.539938	0.819346	-0.558196	0.0250156	0.227246	-0.468091	0.0545068	0.497116	-0.407782	0.0929806	0.654894	-0.980801	0.00527607	0.0407011	-0.795659	0.0139863	0.127124	-0.672126	0.0345494	0.218762	-0.610524	0.0402306	0.299649	-0.508173	0.0818594	0.555109	-0.417911	0.14946	0.707505	-0.496616	0.394066	0.730771	-0.202523	0.720895	0.940936	-0.0220241	0.968691	0.988978	-0.762974	0.0954907	0.587739	-0.568258
Eubacterium ventriosum	0.42358	0.041228	0.168024	0.267483	0.178134	0.515401	0.21225	0.276341	0.64002	0.283476	0.0869924	0.409524	0.171608	0.290574	0.7798	0.144316	0.373911	0.83989	0.585449	0.0128244	0.0791448	0.41397	0.0567834	0.244566	0.328253	0.124912	0.413232	0.143587	0.468592	0.782108	0.0495695	0.799131	0.964103	0.00608138	0.974969	0.988877	0.373262	0.340576	0.6945	0.142389	0.709145	0.932633	0.069276	0.854904	0.986777	0.304217	0.322403	0.774126	0.121111
Anaerostipes hadrus	0.324681	0.179274	0.425869	0.207346	0.368982	0.67285	0.103175	0.648111	0.873541	0.321366	0.0954893	0.422991	0.293117	0.119845	0.650159	0.245321	0.191955	0.757485	0.286405	0.296388	0.500225	0.1144	0.650492	0.860872	-0.0183392	0.941079	0.967839	0.331801	0.149748	0.48277	0.260383	0.249455	0.693996	0.191393	0.394008	0.838331	0.522409	0.253495	0.652447	0.30561	0.492274	0.866463	0.151168	0.731931	0.940784	0.865939	0.015846	0.285228	0.819495
Anaerostipes unclassified	-0.057337	0.881038	0.944139	0.0382654	0.916283	0.966769	0.0642621	0.8564	0.948158	-0.162361	0.595211	0.879284	-0.110733	0.709678	0.933573	-0.102741	0.728112	0.940477	-0.275791	0.523067	0.739323	-0.131637	0.739526	0.901557	-0.0709498	0.854665	0.951089	0.0556642	0.878808	0.921468	0.121084	0.734243	0.943817	0.131648	0.70904	0.932077	-0.0574534	0.937302	0.975131	0.133215	0.850485	0.949469	0.11996	0.863381	0.988978	-0.430719	0.442336	0.840035	-0.333135
Ruminococcus gnavus	-0.521327	0.0105669	0.0815163	-0.308082	0.119444	0.41142	-0.261598	0.176547	0.567782	-0.450361	0.00560158	0.117779	-0.329809	0.0411847	0.483557	-0.305758	0.0574865	0.583042	-0.709865	0.00204619	0.0228811	-0.455354	0.0347095	0.182216	-0.397735	0.0601775	0.283881	-0.65534	0.00072692	0.0224307	-0.528888	0.00629353	0.131887	-0.492	0.0104112	0.174598	-0.898295	0.019025	0.241729	-0.512961	0.175887	0.662665	-0.457928	0.221739	0.762043	-0.7603	0.0119919	0.259024	-0.544567
Ruminococcus obeum	0.657334	0.00418821	0.0476134	0.670953	0.00217778	0.0584507	0.555616	0.00969759	0.147154	0.313954	0.0872134	0.409524	0.339518	0.058397	0.497116	0.284351	0.112451	0.66228	0.612086	0.0190016	0.0954498	0.641153	0.00758207	0.080972	0.537596	0.0227576	0.176372	0.507719	0.0207365	0.194743	0.528438	0.0141705	0.192187	0.452724	0.0345404	0.322425	0.946829	0.0291164	0.258081	0.924109	0.02865	0.41447	0.759681	0.0694933	0.524205	0.389943	0.254442	0.742696	0.43773
Ruminococcus torques	-0.0541671	0.789551	0.921854	0.0143531	0.941138	0.977162	-0.0490185	0.796409	0.919259	0.0156324	0.923081	0.977479	0.0216626	0.891517	0.97384	-0.00689049	0.965243	0.997579	-0.0616336	0.788498	0.934978	0.048111	0.820656	0.938497	-0.0323781	0.876295	0.955558	-0.248845	0.198686	0.534878	-0.174937	0.358871	0.801256	-0.214973	0.25512	0.759473	-0.199186	0.599931	0.833858	-0.092501	0.802987	0.94664	-0.174773	0.633337	0.922188	0.668511	0.024826	0.335152	0.674907
Butyrivibrio crossotus	0.042307	0.906252	0.957153	-0.0632516	0.853858	0.93909	-0.0366214	0.91303	0.964777	-0.0571107	0.842034	0.964946	-0.204025	0.467048	0.870452	-0.186093	0.504777	0.887477	0.435732	0.281764	0.490815	0.417954	0.262886	0.53923	0.398815	0.275324	0.585739	0.0216425	0.949586	0.962961	-0.0768235	0.819374	0.968016	-0.0483478	0.884595	0.966482	-0.2395	0.722048	0.874217	-0.42284	0.51897	0.866463	-0.366012	0.571825	0.922188	0.0121995	0.981495	0.997588	-0.220065
Coprococcus catus	-0.262608	0.14875	0.373002	-0.14506	0.406974	0.695382	-0.180526	0.290211	0.655998	-0.00542925	0.970177	0.987216	0.0223609	0.875732	0.97384	0.00285742	0.98396	0.997579	-0.26902	0.192023	0.40439	-0.0504737	0.792028	0.938497	-0.069268	0.71159	0.896435	-0.000802035	0.996313	0.996313	0.0738668	0.666744	0.92155	0.0456115	0.788165	0.943859	-0.463473	0.175109	0.539919	-0.316941	0.344612	0.860237	-0.366151	0.268316	0.762043	0.200439	0.456857	0.840035	0.236444
Coprococcus comes	0.543244	0.0030279	0.0437601	0.536112	0.00252202	0.0584507	0.444571	0.010836	0.147154	0.488461	0.000820722	0.0836606	0.466469	0.00128923	0.139881	0.421947	0.00363246	0.256875	0.573014	0.00582816	0.0434097	0.588165	0.00245586	0.0379103	0.493304	0.0100209	0.134007	0.457301	0.00892672	0.103091	0.450637	0.00967917	0.175032	0.3823	0.0276272	0.303637	0.669925	0.0525849	0.291239	0.566945	0.0968479	0.575207	0.439431	0.195186	0.762043	0.912247	0.00077053	0.164539	0.848694
Coprococcus eutactus	0.0441081	0.91284	0.957153	0.029663	0.938337	0.977162	0.0794978	0.831543	0.930128	0.295977	0.357	0.719775	0.25054	0.423789	0.867568	0.275278	0.375954	0.83989	-0.156973	0.729671	0.908947	-0.145176	0.727759	0.892225	-0.0906752	0.823971	0.948788	0.616053	0.108181	0.417271	0.603974	0.107467	0.56268	0.639647	0.084466	0.550286	-0.237211	0.75185	0.874217	-0.303185	0.676988	0.927857	-0.234407	0.743823	0.945958	0.523983	0.37412	0.823591	0.415979
Coprococcus sp ART55 1	-0.707765	0.0975839	0.28484	-0.611597	0.132633	0.449707	-0.640068	0.106888	0.416204	-0.717421	0.0351346	0.278824	-0.684883	0.039129	0.483557	-0.708179	0.0319109	0.432791	-0.714402	0.149644	0.34387	-0.594909	0.191325	0.461306	-0.594606	0.182082	0.493898	-0.513335	0.22077	0.541889	-0.512958	0.211114	0.667373	-0.556731	0.170195	0.723422	-1.1349	0.179166	0.539919	-1.09212	0.183225	0.662665	-1.10458	0.172267	0.747638	-0.653379	0.325414	0.774126	-0.680649
Dorea formicigenerans	0.0759181	0.683143	0.873129	0.0629464	0.724061	0.897835	0.104353	0.548781	0.820698	-0.0118746	0.936215	0.977479	-0.0123863	0.932253	0.976036	0.0103834	0.942862	0.997579	0.065953	0.754313	0.915346	0.0709751	0.715995	0.885743	0.100517	0.59866	0.875649	0.0601178	0.734568	0.878072	0.0365913	0.834189	0.968016	0.0707793	0.682471	0.929487	-0.227963	0.51512	0.778084	-0.310841	0.364709	0.860237	-0.251729	0.456944	0.91115	-0.0788364	0.774684	0.945377	-0.0722963
Dorea longicatena	0.422957	0.0231654	0.119137	0.485683	0.00620395	0.103558	0.441087	0.0109071	0.147154	0.225004	0.130476	0.498916	0.211821	0.145122	0.684598	0.191315	0.185613	0.757485	0.447734	0.0338076	0.140432	0.58428	0.00256312	0.0379103	0.536668	0.00467977	0.0849353	0.374839	0.0347408	0.288616	0.374398	0.0315323	0.311023	0.346577	0.0443306	0.365075	0.645735	0.0650167	0.338443	0.694283	0.0413484	0.478364	0.637612	0.0576801	0.524205	0.307614	0.264493	0.751718	0.273741
Dorea unclassified	-0.0904172	0.637202	0.839242	-0.184774	0.312986	0.626071	-0.12791	0.47535	0.79221	-0.151097	0.322995	0.705898	-0.198733	0.184003	0.721144	-0.17468	0.241292	0.827875	0.0327206	0.880298	0.950721	-0.115197	0.565521	0.812703	-0.0376674	0.848083	0.951089	-0.0952536	0.602815	0.824102	-0.121171	0.500789	0.860778	-0.0877437	0.623062	0.9203	-0.132283	0.713298	0.874217	-0.28279	0.420141	0.866463	-0.206528	0.551707	0.922188	-0.329591	0.245446	0.729066	-0.450081
Lachnospiraceae bacterium 1 1 57FAA	-0.48547	0.0295168	0.132825	-0.364427	0.0909305	0.352356	-0.383008	0.0684385	0.353599	-0.158735	0.373217	0.719775	-0.175606	0.319242	0.790077	-0.182975	0.296113	0.83989	-0.647248	0.0104527	0.0705561	-0.394885	0.0938655	0.317484	-0.404571	0.0791501	0.318788	-0.414187	0.0514939	0.317791	-0.337674	0.109943	0.56268	-0.346422	0.0972301	0.569195	-1.15505	0.00581814	0.125375	-0.989693	0.016322	0.387453	-1.02858	0.0113304	0.351243	-0.00330195	0.992038	0.997588	-0.0602973
Lachnospiraceae bacterium 1 4 56FAA	-0.56491	0.0184932	0.113781	-0.489464	0.0337336	0.205176	-0.369946	0.101942	0.416204	-0.188013	0.326756	0.705898	-0.101929	0.589184	0.882172	-0.0433225	0.818217	0.985809	-0.612914	0.0243418	0.107303	-0.538755	0.0328282	0.182216	-0.43606	0.0793298	0.318788	-0.182633	0.425275	0.754921	-0.151972	0.502021	0.860778	-0.0706591	0.753593	0.932077	-0.627585	0.163611	0.539919	-0.468438	0.289099	0.794108	-0.282016	0.520199	0.922188	-0.330772	0.353485	0.816097	-0.146611
Lachnospiraceae bacterium 2 1 58FAA	-0.263763	0.366906	0.613279	-0.193323	0.492072	0.79096	-0.183518	0.503438	0.80923	-0.326178	0.161664	0.537222	-0.244703	0.287078	0.7798	-0.242085	0.288753	0.83989	-0.387686	0.239466	0.461827	-0.388993	0.203635	0.480313	-0.375918	0.208813	0.520833	-0.511747	0.0658561	0.346949	-0.427343	0.120888	0.56268	-0.424809	0.11874	0.613488	-0.551904	0.314037	0.6945	-0.330009	0.539612	0.866463	-0.326112	0.538521	0.922188	-0.688624	0.110366	0.587739	-0.528472
Lachnospiraceae bacterium 3 1 46FAA	-0.045931	0.806459	0.931524	-0.0431412	0.808807	0.92863	0.00502153	0.977116	0.98164	-0.300941	0.0437906	0.315292	-0.329584	0.023346	0.459847	-0.313345	0.0311205	0.432791	0.0711667	0.738049	0.908947	0.118188	0.544692	0.793276	0.146145	0.447232	0.746534	-0.258488	0.147751	0.48277	-0.259983	0.136455	0.569439	-0.236717	0.173355	0.723422	-0.341737	0.332488	0.6945	-0.320383	0.348357	0.860237	-0.244703	0.471171	0.922188	-0.376601	0.174653	0.678484	-0.426259
Lachnospiraceae bacterium 3 1 57FAA CT1	-0.141894	0.507222	0.738784	0.0517413	0.80323	0.92863	0.144889	0.475312	0.79221	-0.152419	0.371775	0.719775	-0.0835446	0.622435	0.882172	-0.0379536	0.822262	0.985809	-0.424054	0.079332	0.255757	-0.100316	0.658286	0.860872	-0.00674338	0.975819	0.989499	-0.382283	0.0604472	0.330012	-0.26123	0.198903	0.647923	-0.197101	0.328329	0.809629	0.00372848	0.992605	0.999681	0.26739	0.50166	0.866463	0.420582	0.285284	0.773832	-0.000789894	0.998008	0.998008	0.0744663
Lachnospiraceae bacterium 5 1 57FAA	-0.43903	0.167534	0.411221	-0.30762	0.310038	0.626071	-0.245514	0.407912	0.776464	-0.191089	0.451704	0.787329	-0.120639	0.626246	0.882172	-0.0949909	0.700512	0.923652	-0.530144	0.13932	0.341177	-0.376374	0.25355	0.533837	-0.258572	0.424371	0.730862	-0.470711	0.120335	0.437025	-0.3525	0.235062	0.680114	-0.318954	0.27908	0.759473	-0.93126	0.11585	0.472142	-0.739327	0.198754	0.684597	-0.688404	0.226673	0.762043	-0.168374	0.71794	0.945233	-0.0847702
Lachnospiraceae bacterium 5 1 63FAA	0.23972	0.23363	0.476077	0.159885	0.405658	0.695382	0.158865	0.396667	0.775467	0.163527	0.308518	0.701472	0.166869	0.288083	0.7798	0.166984	0.284309	0.83989	0.452769	0.046881	0.171632	0.335797	0.109612	0.34147	0.319386	0.119694	0.413232	0.146793	0.444309	0.761673	0.112444	0.550768	0.860778	0.112586	0.545619	0.883577	0.172014	0.649845	0.86646	0.0581222	0.874741	0.966865	0.0569544	0.875523	0.988978	0.372294	0.213401	0.697553	0.378991
Lachnospiraceae bacterium 7 1 58FAA	0.541256	0.0589528	0.21223	0.428741	0.117253	0.41142	0.345989	0.196181	0.583448	0.537626	0.0185847	0.203043	0.435752	0.0512285	0.497116	0.397787	0.0739661	0.63098	0.274394	0.399617	0.625042	0.16749	0.576672	0.820138	0.059573	0.839481	0.948788	0.340501	0.212961	0.534878	0.228255	0.39509	0.801256	0.171478	0.519309	0.866846	0.754427	0.164057	0.539919	0.487468	0.355963	0.860237	0.411327	0.430425	0.893973	0.786152	0.0669589	0.587739	0.58041
Lachnospiraceae bacterium 8 1 57FAA	0.0219188	0.90955	0.957153	0.0227421	0.902276	0.966769	-0.00782346	0.965482	0.980405	0.00246616	0.987216	0.987216	-0.079691	0.598462	0.882172	-0.0922884	0.539546	0.887477	-0.203351	0.35226	0.576252	-0.135345	0.5037	0.778949	-0.179376	0.365108	0.687374	-0.122415	0.505544	0.799037	-0.141791	0.434473	0.82028	-0.158127	0.378431	0.838331	0.241716	0.506038	0.778084	0.189535	0.594023	0.887096	0.14091	0.688083	0.934457	0.0915723	0.74877	0.945233	-0.0888608
Roseburia hominis	0.46198	0.0208184	0.115302	0.468535	0.0142465	0.153908	0.427682	0.0220976	0.185277	0.252888	0.113218	0.452871	0.232111	0.13801	0.665513	0.208077	0.181647	0.757485	0.383893	0.0911234	0.269625	0.409531	0.0508799	0.24002	0.388736	0.0584762	0.281985	0.378742	0.046969	0.317791	0.397254	0.0341414	0.320878	0.360819	0.0522192	0.404699	0.31079	0.41056	0.739008	0.266031	0.471101	0.866463	0.177984	0.625792	0.922188	0.110122	0.711471	0.945233	0.00920953
Roseburia intestinalis	0.892152	3.68466e-05	0.00265296	0.844072	4.31902e-05	0.00468614	0.754998	0.00019955	0.0216512	0.476411	0.00595926	0.117779	0.440464	0.0093396	0.253337	0.391794	0.0208982	0.377908	0.837052	0.000661645	0.0109935	0.745007	0.0010022	0.0325354	0.66848	0.0027362	0.0781598	0.71486	0.000552248	0.0224307	0.653149	0.00131083	0.0568899	0.581571	0.00410279	0.127186	1.37687	0.000745186	0.0448326	1.29825	0.00109744	0.0793818	1.18346	0.00271342	0.147203	0.519938	0.107977	0.587739	0.502121
Roseburia inulinivorans	0.662789	0.00121115	0.032701	0.637446	0.00111158	0.0482425	0.561853	0.00349557	0.125349	0.494483	0.00248783	0.0895619	0.450749	0.00483197	0.180035	0.41017	0.0104891	0.284517	0.526986	0.023734	0.106803	0.483156	0.0242736	0.175579	0.416891	0.0486829	0.257663	0.600723	0.00213253	0.0436969	0.580657	0.00247949	0.0845922	0.518418	0.00678188	0.163519	0.850529	0.0281614	0.258081	0.775968	0.0396633	0.478364	0.666727	0.0754316	0.524205	0.586188	0.0550446	0.523965	0.482218
Roseburia unclassified	0.100885	0.602806	0.808733	0.157874	0.395377	0.691911	0.128504	0.481897	0.79221	-0.0490317	0.751233	0.934058	-0.0530749	0.726662	0.944225	-0.0632389	0.677576	0.923652	0.0728474	0.740623	0.908947	0.187124	0.357521	0.630748	0.155212	0.438912	0.739562	-0.100202	0.58771	0.816804	-0.0296821	0.870527	0.978779	-0.0378178	0.835035	0.965624	0.0577138	0.874619	0.951626	0.178602	0.616667	0.895357	0.146956	0.678867	0.934457	-0.189195	0.509835	0.840035	-0.228538
Oscillibacter unclassified	0.0889247	0.844741	0.934858	0.109951	0.799698	0.92863	0.197475	0.640306	0.872775	-0.0724997	0.841364	0.964946	-0.0665726	0.850868	0.966459	-0.0205084	0.953508	0.997579	0.0707103	0.890327	0.95677	0.15018	0.750403	0.909707	0.195622	0.671803	0.886015	0.305701	0.479762	0.789981	0.267128	0.529176	0.860778	0.334005	0.426221	0.857704	0.364006	0.673796	0.868643	0.322771	0.701238	0.927857	0.478606	0.564084	0.922188	0.0682396	0.920132	0.974518	0.0571945
Clostridium bartlettii	0.0452724	0.846514	0.934858	0.0671273	0.762731	0.914434	0.130323	0.548069	0.820698	-0.105606	0.571319	0.879284	-0.10387	0.567494	0.882172	-0.0726315	0.687545	0.923652	-0.0309396	0.906652	0.961252	-0.021252	0.930024	0.982195	0.0286298	0.903796	0.959353	0.0430196	0.846942	0.911359	0.0816702	0.707768	0.936499	0.126749	0.55656	0.889586	0.0773631	0.859165	0.946835	0.139539	0.741213	0.940936	0.242834	0.560312	0.922188	-0.118211	0.730234	0.945233	-0.113792
Peptostreptococcaceae noname unclassified	-0.0174513	0.944238	0.975863	0.00572094	0.980771	0.996732	-0.0551991	0.811877	0.927249	-0.103363	0.603487	0.879284	-0.129611	0.503891	0.882172	-0.157832	0.413395	0.866798	-0.109321	0.697634	0.891651	-0.0647877	0.801925	0.938497	-0.153991	0.542824	0.83541	-0.132022	0.578636	0.816804	-0.102384	0.659744	0.92155	-0.141125	0.540142	0.883577	-0.0269021	0.953856	0.985804	0.0282929	0.949968	0.999005	-0.0392316	0.929837	0.988978	-0.358767	0.326136	0.774126	-0.414963
Anaerotruncus colihominis	-0.531683	0.00379021	0.0454826	-0.377547	0.0328511	0.205176	-0.316052	0.0675946	0.353599	-0.217283	0.139181	0.505361	-0.108846	0.452388	0.870452	-0.0786117	0.585457	0.902394	-0.788623	0.000146231	0.00515912	-0.583466	0.0025067	0.0379103	-0.53467	0.00469688	0.0849353	-0.242885	0.166867	0.514903	-0.134814	0.437759	0.82028	-0.0928904	0.589347	0.913488	-0.71113	0.0399819	0.260589	-0.466601	0.16958	0.662665	-0.387779	0.247564	0.762043	-0.0257219	0.92489	0.974518	0.163274
Anaerotruncus unclassified	-0.280117	0.139083	0.363753	-0.156505	0.393038	0.691911	-0.22043	0.218067	0.601646	-0.429639	0.00434314	0.117779	-0.329593	0.0274093	0.459847	-0.36157	0.0149884	0.361387	-0.31226	0.146542	0.34387	-0.119281	0.552508	0.799295	-0.20666	0.293742	0.607066	-0.480866	0.00771796	0.103091	-0.408965	0.0226064	0.245279	-0.4547	0.0104598	0.174598	-0.44005	0.217258	0.594021	-0.226646	0.519012	0.866463	-0.331865	0.339607	0.836841	-0.299432	0.286735	0.774126	-0.0988769
Faecalibacterium prausnitzii	2.51186	9.41962e-08	2.03464e-05	2.30158	3.48103e-07	7.55384e-05	2.10182	2.04401e-06	0.00044355	1.61114	1.94432e-05	0.00419974	1.43868	0.000105496	0.0228926	1.34003	0.000292732	0.0635229	2.86151	8.27931e-08	1.08053e-05	2.61761	1.17162e-07	1.27121e-05	2.43791	5.02543e-07	5.4526e-05	2.441	5.11973e-08	1.10586e-05	2.19637	7.05423e-07	0.000153077	2.05592	2.94558e-06	0.00063919	3.79216	2.8983e-05	0.00557404	3.27427	0.000235266	0.0502384	3.00603	0.000640397	0.0694831	1.98825	0.00593704	0.219391	1.68183
Ruminococcaceae bacterium D16	0.0679146	0.741653	0.898481	0.0577718	0.770214	0.918332	0.113052	0.559789	0.825082	-0.140973	0.390849	0.741239	-0.142562	0.377565	0.867568	-0.115339	0.474655	0.887477	-0.00501954	0.982828	0.994175	-0.00369103	0.986372	0.991722	0.0019091	0.99283	0.995998	-0.117762	0.548777	0.800918	-0.117519	0.54432	0.860778	-0.078725	0.682841	0.929487	0.120334	0.755514	0.874217	0.126859	0.737421	0.940936	0.226574	0.545588	0.922188	-0.0712148	0.814652	0.973243	-0.0665033
Ruminococcus bromii	0.167667	0.373852	0.613279	0.236186	0.201241	0.544617	0.221823	0.219032	0.601646	0.163681	0.276379	0.674874	0.153415	0.309807	0.781723	0.147707	0.325542	0.83989	-0.0343689	0.872406	0.950721	0.130297	0.520496	0.778949	0.0934151	0.637998	0.879241	0.143104	0.426485	0.754921	0.206479	0.255317	0.695411	0.19718	0.27262	0.759473	0.237913	0.502389	0.778084	0.289635	0.414831	0.866463	0.295648	0.399204	0.867944	0.177517	0.525022	0.840035	0.0853214
Ruminococcus callidus	0.141023	0.53823	0.759854	0.262928	0.232699	0.561063	0.256884	0.231654	0.620605	-0.101696	0.577948	0.879284	-0.106633	0.553836	0.882172	-0.107729	0.546908	0.887477	-0.0962459	0.709756	0.896534	0.101091	0.673708	0.860872	0.0885744	0.705906	0.896435	-0.0699681	0.748667	0.880231	0.00729725	0.973053	0.992823	0.00753132	0.971864	0.988877	-0.0161079	0.970147	0.993136	0.0947347	0.822515	0.949469	0.0992939	0.811502	0.984087	-0.675778	0.045464	0.491012	-0.765023
Ruminococcus lactaris	0.468606	0.0117916	0.0873621	0.424703	0.0175731	0.15889	0.456509	0.00932757	0.147154	0.306289	0.0392665	0.292468	0.232829	0.11168	0.630756	0.254798	0.0817875	0.633853	0.274787	0.192871	0.40439	0.252667	0.196617	0.468855	0.230955	0.23107	0.54185	0.380174	0.0322426	0.278576	0.365959	0.0368964	0.320878	0.400179	0.0218878	0.301773	0.73206	0.0366155	0.258081	0.622847	0.0703489	0.545725	0.683781	0.0453623	0.524205	0.414507	0.133367	0.626247	0.215333
Ruminococcus sp 5 1 39BFAA	0.623281	0.260501	0.516222	0.673904	0.200244	0.544617	0.816303	0.111837	0.425766	0.20953	0.635534	0.879284	0.19821	0.644997	0.897207	0.263972	0.537133	0.887477	0.772942	0.215675	0.435381	0.828763	0.147415	0.394926	1.01015	0.0711215	0.307208	0.664705	0.207803	0.534878	0.62268	0.227109	0.675104	0.716374	0.160268	0.723422	-0.0247643	0.980849	0.999356	0.00124572	0.999005	0.999005	0.182279	0.853405	0.986777	-0.157913	0.845612	0.973243	-0.151787
Subdoligranulum sp 4 3 54A2FAA	-0.196249	0.494681	0.726878	-0.10145	0.712088	0.893197	-0.0271067	0.920317	0.964777	-0.0234263	0.918626	0.977479	-0.0524989	0.815209	0.966459	-0.00395219	0.986018	0.997579	-0.327129	0.312606	0.519407	-0.133777	0.654641	0.860872	-0.0900265	0.760794	0.921005	-0.0889802	0.745268	0.880231	-0.0256151	0.924234	0.97961	0.0524624	0.845477	0.965624	-0.797567	0.135888	0.510487	-0.684232	0.189677	0.674754	-0.565127	0.277426	0.762043	-0.245088	0.560328	0.877035	-0.33529
Subdoligranulum unclassified	0.770028	0.293309	0.546162	1.27676	0.0715797	0.330485	1.567	0.0238196	0.191439	0.501267	0.391209	0.741239	0.677945	0.242089	0.76064	0.831766	0.150062	0.74008	0.405123	0.625353	0.847556	1.28912	0.0960754	0.317484	1.45665	0.0554562	0.2735	0.582209	0.404416	0.734066	1.06437	0.125421	0.56268	1.28513	0.0622818	0.450505	1.18264	0.395239	0.730771	1.98155	0.149131	0.660436	2.56513	0.0594052	0.524205	1.11667	0.310084	0.774126	1.19238
Catenibacterium mitsuokai	-0.0743696	0.849652	0.934858	-0.121699	0.745386	0.913834	-0.0435437	0.90531	0.964777	0.005929	0.984885	0.987216	0.0233271	0.939284	0.976036	0.0634365	0.835048	0.985809	-0.121862	0.782905	0.934978	-0.219605	0.590099	0.820138	-0.187143	0.639331	0.879241	-0.0372937	0.920532	0.942345	-0.116461	0.751149	0.943817	-0.0611663	0.866447	0.966482	0.065799	0.928223	0.973283	-0.0334625	0.962498	0.999005	0.115999	0.868931	0.988978	-0.157572	0.783767	0.951089	-0.0415405
Coprobacillus unclassified	-0.385	0.0835291	0.266911	-0.249356	0.240824	0.568032	-0.205196	0.322825	0.680126	-0.547011	0.00198907	0.0859277	-0.48636	0.00497793	0.180035	-0.464186	0.00702968	0.256875	-0.578254	0.0211074	0.101316	-0.369589	0.110151	0.34147	-0.319379	0.158586	0.452805	-0.798752	0.000151989	0.0109432	-0.704318	0.000682213	0.0493467	-0.67082	0.00108495	0.0588586	-0.484083	0.24602	0.648052	-0.24324	0.549751	0.870773	-0.186548	0.642041	0.922188	-0.534711	0.102995	0.587739	-0.42685
Clostridium ramosum	-0.126936	0.71754	0.890739	0.0166171	0.960501	0.987814	0.0225729	0.944966	0.976465	-0.445933	0.110729	0.452871	-0.372962	0.17335	0.721144	-0.368889	0.174894	0.757485	-0.449011	0.256116	0.472829	-0.237615	0.514978	0.778949	-0.224914	0.528315	0.818889	-0.691362	0.038276	0.295272	-0.630828	0.0546247	0.408743	-0.623225	0.0546793	0.409152	0.252406	0.699271	0.868643	0.541495	0.395312	0.866463	0.552846	0.378508	0.844414	-0.358902	0.484664	0.840035	-0.161461
Erysipelotrichaceae bacterium 21 3	-0.143058	0.572109	0.782124	-0.115705	0.632092	0.892589	-0.0902344	0.703822	0.879433	-0.130028	0.519749	0.819459	-0.106745	0.588801	0.882172	-0.0895478	0.650314	0.913978	-0.337985	0.236427	0.460074	-0.322942	0.219121	0.500518	-0.277672	0.283544	0.591625	-0.314894	0.191601	0.534878	-0.24126	0.308094	0.751195	-0.212672	0.366971	0.838238	-0.234429	0.622814	0.851442	-0.119162	0.797129	0.94664	-0.104315	0.820829	0.984087	-0.109072	0.769631	0.945233	-0.064809
Erysipelotrichaceae bacterium 5 2 54FAA	-0.779402	0.115521	0.326741	-0.611759	0.194297	0.540544	-0.521028	0.258186	0.636662	-0.537155	0.174041	0.539378	-0.433859	0.260038	0.7798	-0.381142	0.320374	0.83989	-1.69227	0.00235535	0.0242264	-1.4032	0.00605159	0.0724362	-1.3223	0.00834258	0.12931	-0.525895	0.265324	0.616237	-0.401628	0.384683	0.801256	-0.318303	0.487041	0.866846	-0.411503	0.655665	0.868643	-0.136653	0.878703	0.966865	0.0062378	0.994377	0.994377	-0.231503	0.749655	0.945233	-0.0662603
Eubacterium biforme	0.388065	0.0863165	0.268287	0.478985	0.0305846	0.205176	0.44853	0.03818	0.232743	0.228204	0.206385	0.578949	0.286863	0.113362	0.630756	0.270048	0.134104	0.709768	0.522384	0.0427386	0.161957	0.60558	0.0128644	0.126889	0.5644	0.0179742	0.154324	0.362373	0.0928438	0.372648	0.370626	0.0880503	0.561968	0.344738	0.109198	0.577949	0.459775	0.28121	0.68889	0.503007	0.238243	0.783087	0.463961	0.270791	0.762043	-0.150502	0.653887	0.923134	-0.0471627
Eubacterium cylindroides	-0.154646	0.714815	0.890739	0.0596048	0.883236	0.958311	0.0583537	0.883205	0.958277	-0.0433502	0.897837	0.977479	0.0696035	0.833754	0.966459	0.0734663	0.824131	0.985809	0.153493	0.747668	0.912408	0.480458	0.276191	0.544307	0.399436	0.356462	0.678528	-0.391696	0.331199	0.650354	-0.152357	0.701582	0.935373	-0.149735	0.704339	0.932077	-0.483769	0.539174	0.799757	-0.142561	0.85321	0.949469	-0.0969319	0.898865	0.988978	0.423262	0.49432	0.840035	0.532265
Holdemania filiformis	0.188339	0.298298	0.550704	0.169062	0.327414	0.636897	0.187058	0.266117	0.64002	0.207678	0.150324	0.515395	0.178091	0.206627	0.738736	0.186758	0.182077	0.757485	0.0371424	0.856433	0.950721	0.0435012	0.817674	0.938497	0.061883	0.737184	0.906048	0.106208	0.538563	0.800918	0.0856039	0.61303	0.898107	0.0980937	0.557529	0.889586	0.260359	0.443861	0.747114	0.221991	0.501673	0.866463	0.256572	0.430705	0.893973	0.310838	0.246397	0.729066	0.265494
Holdemania unclassified	0.0345544	0.851265	0.934858	0.0603324	0.733045	0.903811	0.0947951	0.582649	0.833646	-0.0216014	0.883179	0.977479	-0.0119683	0.934012	0.976036	0.00417284	0.976816	0.997579	-0.0406251	0.845561	0.950721	0.00151836	0.99373	0.99373	0.0319158	0.865876	0.953864	-0.0517126	0.768486	0.892435	-0.0429931	0.80416	0.964103	-0.0213379	0.900959	0.972678	-0.149929	0.665399	0.868643	-0.0931104	0.784024	0.944021	-0.0291951	0.930567	0.988978	-0.32651	0.230514	0.705542	-0.291069
Acidaminococcus fermentans	0.626598	0.214144	0.470136	0.512613	0.286977	0.622741	0.328369	0.485905	0.792339	-0.0440101	0.912966	0.977479	-0.0522585	0.894375	0.97384	-0.149915	0.702316	0.923652	0.872993	0.124538	0.316474	0.646639	0.216768	0.500412	0.443932	0.38769	0.696378	0.60404	0.208802	0.534878	0.461477	0.32798	0.779532	0.323645	0.489388	0.866846	0.8566	0.361765	0.6945	0.704799	0.44067	0.866463	0.458177	0.61249	0.922188	-0.970605	0.188468	0.678484	-0.871151
Acidaminococcus intestini	0.809191	0.0456582	0.17611	0.7565	0.0491387	0.273413	0.79027	0.0350203	0.229513	0.136099	0.674036	0.893201	0.137676	0.661818	0.909152	0.14999	0.631381	0.913398	1.0624	0.01985	0.0974453	0.979322	0.0191115	0.148114	1.01569	0.012918	0.135057	0.651972	0.0912074	0.372648	0.583065	0.121995	0.56268	0.598589	0.108332	0.577949	0.994655	0.187472	0.539919	0.902993	0.216575	0.734324	0.953763	0.185592	0.762043	-0.743204	0.210312	0.697553	-0.683162
Acidaminococcus unclassified	-0.179097	0.551864	0.76412	-0.0468599	0.870859	0.94963	0.0971016	0.731903	0.879433	-0.0183254	0.939178	0.977479	0.00455094	0.984585	0.991424	0.0674418	0.774953	0.966464	-0.263918	0.436868	0.674024	-0.0896237	0.775102	0.934428	0.0920875	0.765949	0.921005	-0.174353	0.543286	0.800918	-0.128583	0.648893	0.92155	-0.0464628	0.868961	0.966482	-0.216328	0.69974	0.868643	-0.0739751	0.892591	0.966865	0.110957	0.838596	0.986777	0.0269638	0.951251	0.987838	0.0655904
Phascolarctobacterium succinatutens	0.0903411	0.681937	0.873129	0.127712	0.542436	0.840777	0.104299	0.6103	0.843536	0.0141846	0.935714	0.977479	-0.00409389	0.980939	0.991424	-0.0195079	0.908824	0.997579	0.320973	0.196578	0.40439	0.378859	0.0965619	0.317484	0.37038	0.096933	0.362663	-0.120882	0.56497	0.809198	-0.113315	0.581236	0.882015	-0.13758	0.49858	0.866846	-0.131853	0.749612	0.874217	-0.115929	0.772339	0.94156	-0.141119	0.721045	0.940784	0.248902	0.443491	0.840035	0.201285
Dialister invisus	0.037567	0.845705	0.934858	0.0163086	0.929389	0.974287	0.0124347	0.944938	0.976465	0.0847706	0.581946	0.879284	0.103151	0.492675	0.882172	0.0976379	0.514575	0.887477	0.0442097	0.839786	0.950721	0.0279164	0.889628	0.970097	0.0221612	0.91056	0.959353	0.144709	0.43209	0.754921	0.141224	0.434057	0.82028	0.129281	0.470284	0.866846	0.158222	0.662283	0.868643	0.136856	0.697588	0.927857	0.119016	0.732685	0.940784	-0.0416115	0.883954	0.974154	-0.0217721
Dialister succinatiphilus	1.19924	0.0379524	0.160739	1.22118	0.026096	0.202244	1.11441	0.0386118	0.232743	0.0649087	0.888242	0.977479	0.00740687	0.986856	0.991424	-0.0375	0.93349	0.997579	1.18893	0.0680648	0.226777	1.25701	0.0352676	0.182216	1.14832	0.0507489	0.262202	0.333442	0.545508	0.800918	0.301886	0.575399	0.879308	0.254945	0.634523	0.9203	1.5261	0.156363	0.539919	1.45444	0.163246	0.662665	1.30617	0.207127	0.762043	-0.266703	0.752898	0.945233	-0.400421
Megamonas funiformis	-0.206317	0.717498	0.890739	-0.136814	0.801481	0.92863	-0.290918	0.583936	0.833646	-0.549547	0.226724	0.619904	-0.455727	0.30516	0.7798	-0.527749	0.23234	0.821225	0.0269811	0.96652	0.994175	0.0882728	0.881433	0.970097	-0.0629203	0.913533	0.959353	-0.0704173	0.896886	0.926925	-0.0744739	0.888908	0.97961	-0.169577	0.747983	0.932077	-0.369208	0.727957	0.874217	-0.327542	0.751154	0.940936	-0.543806	0.593805	0.922188	-2.09283	0.011877	0.259024	-1.90118
Megamonas hypermegale	0.261101	0.550042	0.76412	0.291605	0.484293	0.784974	0.144329	0.723325	0.879433	-0.14258	0.682454	0.89366	-0.119692	0.72539	0.944225	-0.188364	0.578758	0.902394	0.319864	0.515971	0.738078	0.369002	0.415742	0.69397	0.192672	0.664784	0.886015	0.145644	0.726434	0.877816	0.0803946	0.844014	0.974208	-0.0120723	0.976222	0.988877	0.552077	0.497196	0.778084	0.565296	0.475102	0.866463	0.381537	0.625886	0.922188	-0.847674	0.184557	0.678484	-0.74102
Megamonas rupellensis	0.506912	0.259429	0.516222	0.600212	0.160597	0.499268	0.603333	0.14821	0.526683	0.138253	0.699967	0.904301	0.190332	0.586402	0.882172	0.196791	0.571273	0.902394	0.838556	0.0977028	0.283437	0.980589	0.0348517	0.182216	0.941746	0.0383266	0.222959	0.392073	0.360053	0.690825	0.377201	0.368425	0.801256	0.388859	0.348516	0.827267	0.781133	0.350656	0.6945	0.87792	0.279894	0.79193	0.917523	0.252268	0.762043	-0.282585	0.667664	0.932995	-0.141069
Megamonas unclassified	0.392691	0.291751	0.546162	0.401895	0.259305	0.59393	0.349903	0.313902	0.668836	0.0218359	0.941446	0.977479	0.0375078	0.897548	0.97384	0.0136831	0.962277	0.997579	0.584794	0.163554	0.367997	0.599726	0.121526	0.35675	0.52948	0.162198	0.457105	0.247208	0.486208	0.789981	0.181582	0.603112	0.896406	0.148836	0.666451	0.927051	0.530666	0.444268	0.747114	0.497573	0.462179	0.866463	0.440334	0.50933	0.922188	-0.264331	0.627936	0.903965	-0.191887
Megasphaera elsdenii	0.478225	0.490537	0.725726	0.460381	0.48473	0.784974	0.0982766	0.879016	0.958277	-0.594665	0.282342	0.677621	-0.645376	0.230441	0.746353	-0.834811	0.119849	0.66228	1.14786	0.141732	0.341177	1.17673	0.100183	0.324472	0.816188	0.246101	0.556291	0.23037	0.72745	0.877816	0.226346	0.725914	0.943817	-0.0312364	0.961157	0.988877	0.0657861	0.959368	0.986779	-0.0475756	0.969656	0.999005	-0.576646	0.641641	0.922188	-1.93804	0.0557926	0.523965	-2.07731
Megasphaera micronuciformis	-0.547744	0.207606	0.464105	-0.421362	0.311682	0.626071	-0.659672	0.105949	0.416204	-0.234758	0.498596	0.815885	-0.172698	0.611972	0.882172	-0.29367	0.387597	0.83989	-0.785254	0.108848	0.290262	-0.642652	0.1558	0.408675	-0.887994	0.045894	0.255359	0.255612	0.537333	0.800918	0.323127	0.428544	0.82028	0.155712	0.701228	0.932077	-0.735831	0.363327	0.6945	-0.55296	0.48446	0.866463	-0.896579	0.25281	0.762043	-0.651483	0.305873	0.774126	-0.597502
Megasphaera unclassified	0.0962908	0.81651	0.934858	0.162486	0.683619	0.893197	0.110782	0.775821	0.905124	-0.271189	0.41253	0.75925	-0.246562	0.449086	0.870452	-0.278058	0.390292	0.83989	0.519129	0.266855	0.476369	0.606041	0.161963	0.408675	0.562344	0.184777	0.495021	-0.203319	0.607071	0.8247	-0.207787	0.594758	0.890087	-0.255684	0.50816	0.866846	0.201407	0.794322	0.900668	0.184916	0.807043	0.94664	0.10427	0.888982	0.988978	-0.225648	0.710225	0.945233	-0.211428
Mitsuokella multacida	0.198414	0.646885	0.846831	0.322239	0.435488	0.721381	0.334608	0.406687	0.776464	-0.0234903	0.945801	0.977479	0.00263655	0.993772	0.993772	0.00101871	0.997579	0.997579	0.325908	0.504414	0.731232	0.458709	0.30734	0.579339	0.510207	0.245924	0.556291	0.0856718	0.83556	0.911359	0.200314	0.620811	0.898107	0.195112	0.626321	0.9203	-0.404457	0.615946	0.847416	-0.254323	0.745816	0.940936	-0.265641	0.73152	0.940784	-0.418272	0.509303	0.840035	-0.433223
Mitsuokella unclassified	-0.178384	0.630752	0.835843	-0.0930443	0.791877	0.92863	-0.131169	0.703207	0.879433	-0.272692	0.356849	0.719775	-0.24131	0.402165	0.867568	-0.267698	0.349991	0.83989	0.0828925	0.842972	0.950721	0.176098	0.646147	0.860872	0.160657	0.668814	0.886015	-0.0963951	0.785176	0.897344	-0.029763	0.931352	0.97961	-0.0698307	0.838241	0.965624	-1.14698	0.0965646	0.439461	-1.02705	0.124587	0.600786	-1.10024	0.0955715	0.545764	-1.24734	0.0213626	0.327014	-1.21407
Veillonella atypica	-0.16422	0.405136	0.643451	0.0821194	0.680887	0.893197	-0.00767998	0.968628	0.980405	-0.0724204	0.645435	0.879284	0.0114314	0.94415	0.976036	-0.0323436	0.84225	0.986333	-0.243318	0.276194	0.485024	0.0138651	0.949345	0.985525	-0.073966	0.729515	0.906048	-0.114741	0.541771	0.800918	-0.0170333	0.93066	0.97961	-0.0786331	0.685336	0.929487	-0.485454	0.190526	0.541494	-0.222843	0.560869	0.875602	-0.356155	0.34712	0.836946	-0.378818	0.195783	0.693265	-0.337612
Veillonella dispar	-0.280819	0.221174	0.470136	-0.100011	0.663077	0.893197	-0.175156	0.434296	0.790573	-0.137776	0.451985	0.787329	-0.0130474	0.944551	0.976036	-0.0504771	0.78665	0.969903	-0.300081	0.246795	0.4673	-0.177447	0.478162	0.76295	-0.249068	0.308979	0.620819	-0.125814	0.565408	0.809198	-0.00598501	0.978783	0.992823	-0.058843	0.791623	0.943859	-0.572275	0.18343	0.539919	-0.373414	0.395399	0.866463	-0.496528	0.252312	0.762043	-0.458687	0.176862	0.678484	-0.367616
Veillonella parvula	-0.147393	0.453135	0.679702	0.104162	0.604978	0.881076	0.00942186	0.961867	0.980405	-0.0785423	0.616326	0.879284	0.0399449	0.808216	0.966459	-0.00522953	0.974563	0.997579	-0.277342	0.211948	0.431893	-0.0440399	0.841129	0.955629	-0.146495	0.496756	0.797985	-0.17102	0.361404	0.690825	-0.0988553	0.616597	0.898107	-0.163929	0.402634	0.848268	-0.285553	0.438836	0.747114	-0.0128347	0.97345	0.999005	-0.152187	0.690019	0.934457	-0.194492	0.503091	0.840035	-0.0812298
Veillonella unclassified	-0.259789	0.216283	0.470136	-0.00215382	0.99214	0.996733	-0.0457585	0.830522	0.930128	-0.090124	0.590987	0.879284	0.0217994	0.902879	0.97475	-0.000839714	0.996235	0.997579	-0.28502	0.231358	0.454304	-0.020279	0.932407	0.982195	-0.0865145	0.71214	0.896435	-0.131377	0.511873	0.799037	-0.0587075	0.784016	0.961195	-0.0935903	0.659436	0.927051	-0.391208	0.32248	0.6945	-0.136296	0.745315	0.940936	-0.174316	0.674328	0.934457	-0.0255271	0.934576	0.979944	0.119278
Burkholderiales bacterium 1 1 47	-0.0375411	0.852625	0.934858	0.0213753	0.911715	0.966769	0.0738549	0.696847	0.879433	0.181459	0.26004	0.674874	0.209071	0.184085	0.721144	0.243675	0.122079	0.66228	0.0988464	0.66507	0.865392	0.22891	0.276063	0.544307	0.29577	0.15352	0.452805	-0.05815	0.762715	0.890522	-0.000525904	0.997779	0.997779	0.0479287	0.799189	0.947672	-0.316904	0.405362	0.739008	-0.225507	0.543037	0.866463	-0.147366	0.689906	0.934457	0.792147	0.00799578	0.219391	0.824164
Oxalobacter formigenes	0.278152	0.231455	0.476077	0.291701	0.1917	0.540544	0.279386	0.199612	0.583448	0.148836	0.422342	0.760216	0.0902876	0.621172	0.882172	0.0819734	0.651358	0.913978	0.153158	0.560942	0.786776	0.210368	0.388941	0.67134	0.212313	0.37378	0.687374	0.206386	0.35162	0.684233	0.24672	0.259824	0.695411	0.233833	0.27999	0.759473	0.759277	0.082661	0.393557	0.773591	0.0711141	0.545725	0.777909	0.0655649	0.524205	0.252973	0.462698	0.840035	0.119321
Parasutterella excrementihominis	-0.0592909	0.775296	0.91013	-0.0941734	0.636842	0.892589	-0.0814724	0.676007	0.877658	0.0462982	0.779919	0.94281	0.022999	0.887799	0.97384	0.0341063	0.833512	0.985809	0.0606164	0.796462	0.934978	0.0968999	0.656578	0.860872	0.0998594	0.640185	0.879241	-0.137755	0.486424	0.789981	-0.168802	0.387785	0.801256	-0.150783	0.436278	0.857704	-0.365478	0.352141	0.6945	-0.437249	0.256217	0.783087	-0.402163	0.291072	0.779786	0.441746	0.152537	0.670138	0.427569
Sutterella wadsworthensis	0.460326	0.0194903	0.113781	0.188812	0.328721	0.636897	0.175224	0.355352	0.713994	0.0594083	0.706187	0.904301	-0.0369596	0.815085	0.966459	-0.0463023	0.769255	0.964904	0.802097	0.000314962	0.00751079	0.366976	0.0822626	0.297835	0.32139	0.121818	0.413232	0.184951	0.325898	0.650354	0.00496793	0.979098	0.992823	-0.00953871	0.959653	0.988877	0.514451	0.164976	0.539919	0.107483	0.771092	0.94156	0.104905	0.774629	0.971644	-0.052301	0.857674	0.973243	-0.145397
Bilophila unclassified	0.388211	0.0475934	0.180354	0.398903	0.0326581	0.205176	0.395697	0.0299576	0.224166	0.164791	0.292458	0.686641	0.159867	0.295559	0.7798	0.161256	0.288666	0.83989	0.358059	0.107671	0.290262	0.39159	0.0557507	0.244566	0.36353	0.0697638	0.307208	0.183833	0.326447	0.650354	0.171841	0.349508	0.801256	0.175676	0.333934	0.814198	0.638739	0.0838131	0.393557	0.645959	0.0725288	0.545725	0.672177	0.0584066	0.524205	0.143717	0.622579	0.902531	0.173087
Bilophila wadsworthia	0.207324	0.268226	0.52443	0.210429	0.238736	0.568032	0.206456	0.236224	0.625129	0.165423	0.268117	0.674874	0.151379	0.299709	0.7798	0.152644	0.292752	0.83989	0.142977	0.50069	0.730737	0.168046	0.38981	0.67134	0.148476	0.437469	0.739562	0.190574	0.286103	0.649446	0.174912	0.318325	0.767518	0.178861	0.302362	0.772542	0.553901	0.115607	0.472142	0.562801	0.100733	0.575207	0.575593	0.0889591	0.524205	0.147231	0.595956	0.887	0.167618
Desulfovibrio desulfuricans	0.025651	0.91894	0.958894	0.136696	0.571915	0.867871	0.228058	0.334693	0.691698	0.138731	0.490108	0.808117	0.151578	0.443	0.870452	0.19535	0.320745	0.83989	-0.409215	0.149647	0.34387	-0.220277	0.402637	0.686286	-0.109103	0.672571	0.886015	0.154272	0.52059	0.799037	0.186733	0.430696	0.82028	0.248677	0.289756	0.766795	0.248308	0.597039	0.833858	0.398979	0.385462	0.866463	0.521968	0.250704	0.762043	-0.0573654	0.876576	0.974154	-0.0266787
Desulfovibrio piger	0.162478	0.430323	0.663927	0.0891431	0.650856	0.893197	0.0531508	0.782011	0.907467	0.205428	0.211112	0.584618	0.137248	0.393686	0.867568	0.119506	0.454638	0.887477	0.308422	0.18596	0.401674	0.217254	0.312362	0.579339	0.181408	0.388303	0.696378	0.124731	0.525293	0.799037	0.0633734	0.74266	0.943817	0.0377486	0.843211	0.965624	0.0598464	0.876729	0.951626	-0.0787836	0.833921	0.949469	-0.120267	0.745433	0.945958	0.321682	0.288813	0.774126	0.222275
Campylobacter gracilis	-0.944544	0.0257461	0.123581	-0.783165	0.0538945	0.292378	-0.833558	0.0357577	0.229513	-0.483706	0.152826	0.515787	-0.278518	0.402168	0.867568	-0.308542	0.351207	0.83989	-1.00594	0.0351804	0.143377	-0.938968	0.0335395	0.182216	-1.01076	0.0195413	0.157054	-0.485242	0.229999	0.558199	-0.298051	0.454762	0.843448	-0.345128	0.382475	0.838331	-1.59992	0.0425382	0.260589	-1.24957	0.105365	0.575207	-1.31141	0.0855349	0.524205	-0.567181	0.373278	0.823591	-0.24197
Succinatimonas hippei	0.338352	0.687197	0.873145	0.29857	0.709822	0.893197	0.0799784	0.918694	0.964777	0.305547	0.648505	0.879284	0.148102	0.821303	0.966459	0.0384076	0.953031	0.997579	0.341441	0.71847	0.902264	0.236217	0.78662	0.938497	-0.0259937	0.975731	0.989499	0.27016	0.735791	0.878072	0.321697	0.682385	0.930483	0.162691	0.834429	0.965624	0.184091	0.906302	0.959613	0.193913	0.898663	0.966865	-0.0945238	0.949867	0.988978	1.05041	0.392731	0.823591	0.747138
Citrobacter freundii	-0.441074	0.275911	0.532114	-0.310628	0.422438	0.710612	-0.0865802	0.819661	0.930128	-0.355517	0.270933	0.674874	-0.329249	0.297971	0.7798	-0.216776	0.492716	0.887477	-0.679096	0.142157	0.341177	-0.563361	0.187304	0.456685	-0.368642	0.380458	0.693776	-0.391654	0.316822	0.650354	-0.417868	0.277659	0.695411	-0.254952	0.5054	0.866846	-0.165252	0.831236	0.925499	-0.204039	0.787409	0.944021	0.121672	0.871058	0.988978	-0.241803	0.691591	0.945233	-0.373644
Citrobacter unclassified	-0.503094	0.176693	0.425869	-0.324764	0.362651	0.672306	-0.117342	0.737589	0.879433	-0.40707	0.170569	0.539378	-0.359595	0.217226	0.738959	-0.25413	0.38313	0.83989	-0.741346	0.082029	0.260563	-0.534436	0.175368	0.432441	-0.366688	0.345104	0.665356	-0.409457	0.256161	0.601421	-0.384786	0.278805	0.695411	-0.22929	0.516822	0.866846	-0.379078	0.5971	0.833858	-0.348699	0.61891	0.895357	-0.0404035	0.953652	0.988978	-0.210934	0.708328	0.945233	-0.324918
Enterobacter cloacae	-0.529266	0.0805572	0.266911	-0.351233	0.225647	0.550174	-0.238213	0.40074	0.776434	-0.0138192	0.954454	0.978278	0.0342468	0.885122	0.97384	0.0925231	0.695018	0.923652	-0.836837	0.0166619	0.0877798	-0.559773	0.0827102	0.297835	-0.404663	0.201824	0.520833	-0.0588272	0.838707	0.911359	0.0111036	0.968838	0.992823	0.0951441	0.735571	0.932077	-0.466417	0.42832	0.746106	-0.314192	0.584059	0.886299	-0.138977	0.806746	0.984087	0.650279	0.16519	0.678484	0.634278
Escherichia coli	-0.879094	0.00228786	0.0435138	-0.735705	0.00859003	0.116502	-0.775265	0.00462115	0.125349	-0.0489054	0.832277	0.964946	-0.0912873	0.6908	0.931079	-0.113452	0.619781	0.905629	-0.956623	0.00354375	0.030618	-0.652397	0.0342608	0.182216	-0.636161	0.0352842	0.218762	-0.38142	0.166326	0.514903	-0.413815	0.132243	0.56268	-0.448858	0.0996747	0.569195	-1.10949	0.041531	0.260589	-1.04652	0.0521781	0.514666	-1.13042	0.0338272	0.524205	0.158637	0.711622	0.945233	0.0497101
Escherichia unclassified	-0.132631	0.665084	0.86541	-0.019605	0.946675	0.97823	-0.0864863	0.76401	0.896163	0.222527	0.362408	0.719775	0.191531	0.423777	0.867568	0.160325	0.503611	0.887477	-0.150833	0.662545	0.865392	0.0771233	0.809011	0.938497	0.0882928	0.778868	0.927605	-0.0354919	0.903237	0.929044	-0.0238068	0.933933	0.97961	-0.0709353	0.804238	0.948477	0.319958	0.578221	0.832892	0.439991	0.43302	0.866463	0.292999	0.599224	0.922188	0.58131	0.201776	0.697553	0.505919
Klebsiella oxytoca	-0.244897	0.529613	0.757593	-0.158459	0.669022	0.893197	-0.167348	0.643521	0.872775	-0.0785077	0.800599	0.950161	-0.100453	0.740163	0.956044	-0.110048	0.714628	0.934182	-0.107614	0.806485	0.936563	0.0727224	0.856882	0.959252	0.101069	0.797789	0.935784	-0.267751	0.470713	0.782108	-0.259761	0.474381	0.850388	-0.275731	0.442686	0.857704	-0.671337	0.354646	0.6945	-0.598753	0.39483	0.866463	-0.63644	0.359164	0.839824	0.0262483	0.963995	0.988126	-0.0107236
Klebsiella pneumoniae	-0.652246	0.00757335	0.0654337	-0.450967	0.0554408	0.293431	-0.491143	0.0325995	0.229513	-0.353026	0.0705056	0.39012	-0.317547	0.0989814	0.580513	-0.340093	0.0756013	0.63098	-0.686615	0.0134698	0.0808185	-0.400288	0.121657	0.35675	-0.399926	0.114391	0.406931	-0.690404	0.00299368	0.0461883	-0.569692	0.0134393	0.192187	-0.602024	0.00831164	0.174598	-0.969306	0.0360315	0.258081	-0.700353	0.123384	0.600786	-0.776604	0.0836263	0.524205	-0.259481	0.476504	0.840035	-0.273266
Klebsiella unclassified	-0.392712	0.117096	0.326741	-0.329864	0.169324	0.500354	-0.280879	0.230521	0.620605	-0.256994	0.198767	0.570587	-0.273062	0.163814	0.721144	-0.248668	0.202103	0.769409	-0.400824	0.160669	0.365311	-0.315327	0.232829	0.512982	-0.243698	0.346476	0.665356	-0.401538	0.093162	0.372648	-0.370493	0.115794	0.56268	-0.335633	0.149978	0.707505	-0.70365	0.137075	0.510487	-0.632747	0.171403	0.662665	-0.545618	0.232602	0.762043	-0.115967	0.756341	0.945233	-0.200318
Raoultella ornithinolytica	-0.408215	0.511703	0.738784	-0.184967	0.754996	0.914434	-0.365056	0.530657	0.816686	-0.421165	0.395994	0.743781	-0.349633	0.470283	0.870452	-0.424775	0.380608	0.83989	-1.0432	0.174823	0.389297	-0.770899	0.27521	0.544307	-0.910257	0.191728	0.507376	-0.655413	0.268658	0.617341	-0.512043	0.377766	0.801256	-0.604706	0.295629	0.772542	0.698408	0.58251	0.832892	0.943806	0.444124	0.866463	0.737357	0.5481	0.922188	-0.210647	0.832971	0.973243	-0.266752
Haemophilus parainfluenzae	0.0283704	0.887316	0.944139	0.188417	0.365586	0.672306	0.15742	0.440827	0.790573	0.0705897	0.658478	0.879284	0.180058	0.289926	0.7798	0.167869	0.323244	0.83989	0.260978	0.248794	0.4673	0.394732	0.0820537	0.297835	0.32164	0.149845	0.451617	0.124264	0.51491	0.799037	0.17735	0.385181	0.801256	0.15889	0.433976	0.857704	-0.0287008	0.939015	0.975131	0.128673	0.746547	0.940936	0.119696	0.761774	0.961076	0.061371	0.835405	0.973243	0.199382
Haemophilus pittmaniae	0.524119	0.533434	0.758037	0.395847	0.622219	0.892589	0.43514	0.578393	0.833646	0.908802	0.175538	0.539378	0.936799	0.153234	0.706633	0.952373	0.143536	0.74008	0.971893	0.305406	0.511377	0.624942	0.474378	0.762519	0.659812	0.439648	0.739562	1.01164	0.206827	0.534878	0.873723	0.266771	0.695411	0.892067	0.251219	0.759473	0.485041	0.756845	0.874217	0.215982	0.887354	0.966865	0.278952	0.852727	0.986777	1.05334	0.392195	0.823591	1.12843
Pseudomonas aeruginosa	-0.312194	0.342462	0.591775	-0.0994463	0.754966	0.914434	-0.27755	0.373652	0.743876	0.245902	0.348586	0.71721	0.213652	0.411762	0.867568	0.129025	0.61933	0.905629	-0.444462	0.230574	0.454304	-0.0272726	0.9373	0.982499	-0.200577	0.555818	0.849384	-0.0271613	0.930957	0.948522	0.0984685	0.752444	0.943817	-0.0230593	0.940711	0.988877	-0.0735465	0.90447	0.959613	0.238682	0.693419	0.927857	-0.0185325	0.97535	0.988978	0.764705	0.112026	0.587739	0.651286
Pseudomonas unclassified	0.213581	0.587567	0.798204	0.305481	0.419021	0.710372	0.24002	0.515134	0.810029	0.231312	0.46147	0.78976	0.200849	0.515587	0.882172	0.167012	0.586348	0.902394	0.222562	0.625574	0.847556	0.472348	0.263403	0.53923	0.415535	0.31443	0.625975	0.13915	0.710766	0.875996	0.224654	0.544176	0.860778	0.174564	0.633747	0.9203	0.410108	0.586109	0.832892	0.508719	0.490308	0.866463	0.431593	0.552899	0.922188	0.409439	0.489222	0.840035	0.290257
Akkermansia muciniphila	-0.0636982	0.771569	0.91013	-0.0385241	0.856865	0.93909	0.091928	0.66132	0.877658	-0.102105	0.559587	0.875875	-0.144336	0.408093	0.867568	-0.0785555	0.652841	0.913978	-0.361896	0.145945	0.34387	-0.233872	0.317615	0.581152	-0.11647	0.613358	0.875649	-0.304063	0.14582	0.48277	-0.278561	0.183405	0.61229	-0.184324	0.377133	0.838331	0.176487	0.670207	0.868643	0.218058	0.596848	0.887096	0.393916	0.33514	0.836841	-0.0679271	0.835011	0.973243	-0.210826
[truncated: 130 more columns]

## Sheet: Supplementary Data 8
Supplementary Data 8. Results from Elastic-net analysis on bacterial pathways
							KTR	Controls	Overlap	KTR	Controls	Overlap	KTR	Controls	Overlap	KTR	Controls	Overlap	KTR	Controls	Overlap	KTR	Controls	Overlap	KTR	Controls	Overlap	KTR	Controls	Overlap	KTR	Controls	Overlap	KTR	Controls	Overlap
							Physical Component Scale	Physical Component Scale	Physical Component Scale	Mental Component Scale	Mental Component Scale	Mental Component Scale	Physical Functioning	Physical Functioning	Physical Functioning	Social Functioning	Social Functioning	Social Functioning	Physical Restrain	Physical Restrain	Physical Restrain	Emotional Restrain	Emotional Restrain	Emotional Restrain	Mental Health	Mental Health	Mental Health	Vitality	Vitality	Vitality	Pain	Pain	Pain	General Health Attribution	General Health Attribution	General Health Attribution
Type	Feature	MetaCycID_2	Function	pathClass	Class	Category	Coefficient	Coefficient	Overlap KTR-Control	Coefficient	Coefficient	Overlap KTR-Control	Coefficient	Coefficient	Overlap KTR-Control	Coefficient	Coefficient	Overlap KTR-Control	Coefficient	Coefficient	Overlap KTR-Control	Coefficient	Coefficient	Overlap KTR-Control	Coefficient	Coefficient	Overlap KTR-Control	Coefficient	Coefficient	Overlap KTR-Control	Coefficient	Coefficient	Overlap KTR-Control	Coefficient	Coefficient	Overlap KTR-Control
Phenotype	(Intercept)						82.5523	94.9474	Yes	77.8808	88.9138	Yes	110.836	94.4902	Yes	79.6971	95.6695	Yes	73.864	97.807	Yes	90.7706	98.2457	Yes	78.9307	86.2456	Yes	63.767	79.1916	Yes	94.3624	92.1416	Yes	54.4523	79.9912	Yes
Phenotype	Age						-0.0423091	0	No	0	0	No	-0.32944	0	No	0	0	No	-0.0827099	0	No	0	0	No	0	0	No	0	0	No	-0.0727368	0	No	0	0	No
Phenotype	BMI						-0.224613	-0.121788	Yes	0	0	No	-0.477901	0	No	0	0	No	-0.17377	0	No	-0.173326	0	No	0	0	No	0	0	No	-0.312802	0	No	0	0	No
Phenotype	Diabetes, yes						-0.714179	0	No	0	0	No	-4.68413	0	No	0	0	No	-2.25937	0	No	0	0	No	0	0	No	-0.816264	0	No	0	0	No	-1.06721	0	No
Phenotype	Dialysis, yes						-3.10705	0	No	-0.889917	0	No	-3.44597	0	No	-0.377658	0	No	-1.0092	0	No	0	0	No	0	0	No	-2.25678	0	No	0	0	No	-4.7991	0	No
Phenotype	eGFR						0.0461445	0	No	0.00127767	0	No	0	0	No	0.0463254	0	No	0.106363	0	No	0	0	No	0	0	No	0.0296884	0	No	0	0	No	0.0913428	0	No
Phenotype	Laxative, yes						-1.49885	0	No	-6.16131	0	No	-1.21358	0	No	0	0	No	-3.59046	0	No	-11.6523	0	No	-7.11699	0	No	0	-0.509112	No	-0.0712655	0	No	0	0	No
Phenotype	PPI, yes						-4.23704	-2.09447	Yes	0	0	No	-2.28158	0	No	-0.0394515	-2.46559	Yes	-1.43829	0	No	0	0	No	0	0	No	0	0	No	-0.501171	0	No	0	0	No
Phenotype	Sex, female						-2.10551	0	No	-1.52256	0	No	-1.18256	0	No	-1.4115	0	No	-0.215074	0	No	-2.22361	0	No	0	0	No	-1.85607	0	No	-0.21829	0	No	0	0	No
Phenotype	Antibiotics,yes						-5.82231	0	No	0	0	No	-2.53599	0	No	-4.74969	0	No	-0.308514	0	No	0	0	No	0	0	No	0	0	No	-4.43096	0	No	0	0	No
Phenotype	Antihypertensive_treatment, yes						-1.71642	0	No	0	0	No	0	0	No	0	0	No	0	0	No	0	0	No	0	0	No	0	0	No	0	0	No	-1.23402	0	No
Phenotype	Stool water content						0	0	No	0	0	No	0	0	No	0	0	No	0	0	No	0	0	No	0	0	No	0	0	No	0	0	No	0	0	No
Pathway	AEROBACTINSYN.PWY..aerobactin.biosynthesis	AEROBACTINSYN-PWY	aerobactin biosynthesis	aerobactin biosynthesis	Siderorphore Biosynthesis	Biosynthesis	0	0	No	0	0	No	0	0	No	0	0	No	0	0	No	0	0	No	0	0	No	0	0	No	0	0	No	0	0	No
Pathway	ALL.CHORISMATE.PWY..superpathway.of.chorismate.metabolism	ALL-CHORISMATE-PWY	superpathway of chorismate metabolism	Super-Pathways,Pathways	Amino Acids Biosynthesis	Biosynthesis	0	0	No	0	0	No	0	0	No	0	0	No	0	0	No	0	0	No	0	0	No	0	0	No	0	0	No	0	0	No
Pathway	ANAEROFRUCAT.PWY..homolactic.fermentation	ANAEROFRUCAT-PWY	homolactic fermentation	Fermentation,Energy-Metabolism,Pathways	Fermentation	Energy-Metabolism	0	0	No	0	0	No	0	0	No	0	0	No	0	0	No	0	0	No	0	0	No	0	0	No	0	0	No	0	0	No
Pathway	ANAGLYCOLYSIS.PWY..glycolysis.III..from.glucose.	ANAGLYCOLYSIS-PWY	glycolysis III (from glucose)	GLYCOLYSIS-VARIANTS,Energy-Metabolism,Pathways	Glycolysis	Energy-Metabolism	0	0	No	0	0	No	0	0	No	0	0	No	0	0	No	0	0	No	0	0	No	0	0	No	0	0	No	0	0	No
Pathway	ARGDEG.PWY..superpathway.of.L.arginine..putrescine..and.4.aminobutanoate.degradation	ARGDEG-PWY	superpathway of L arginine putrescine and 4 aminobutanoate degradation	ARGININE-DEG,Proteinogenic-Amino-Acids-Degradation,Amino Acids Degradation,Degradation/Utilization/Assimilation	Amino Acids Degradation	Degradation	-0.0675607	0	No	-0.27164	0	No	0	0	No	0	0	No	0	0	No	0	0	No	0	0	No	0	0	No	0	0	No	0	0	No
Pathway	ARGININE.SYN4.PWY..L.ornithine.de.novo..biosynthesis	ARGININE-SYN4-PWY	L-ornithine biosynthesis II	L-Ornithine-Biosynthesis,Other-Amino Acids Biosynthesis,Amino Acids Biosynthesis,Biosynthesis	Amino Acids Biosynthesis	Biosynthesis	0	0	No	0	0	No	0	0	No	0	0	No	0	0	No	0	0	No	0	0	No	0	0	No	0	0	No	0	0	No
Pathway	ARGORNPROST.PWY..arginine..ornithine.and.proline.interconversion	ARGORNPROST-PWY	arginine ornithine and proline interconversion	Interconversion,Activation-Inactivation-Interconversion,Pathways	Amino Acids Biosynthesis	Biosynthesis	0	0	No	0	0	No	0	0	No	0	0	No	0	0	No	0	0	No	0	0	No	0	0	No	0	0	No	0	0	No
Pathway	ARGSYN.PWY..L.arginine.biosynthesis.I..via.L.ornithine.	ARGSYN-PWY	L arginine biosynthesis I via L ornithine	ARGININE-SYN,IND-AMINO-ACID-SYN,Amino Acids Biosynthesis,Biosynthesis	Amino Acids Biosynthesis	Biosynthesis	0	0	No	0	0	No	0	0	No	0	0	No	0	0	No	0	0	No	0	0	No	0	0	No	0	0	No	0	0	No
Pathway	ARGSYNBSUB.PWY..L.arginine.biosynthesis.II..acetyl.cycle.	ARGSYNBSUB-PWY	L arginine biosynthesis II acetyl cycle	ARGININE-SYN,IND-AMINO-ACID-SYN,Amino Acids Biosynthesis,Biosynthesis	Amino Acids Biosynthesis	Biosynthesis	-0.0407996	0	No	0	0	No	0	0	No	0	0	No	0	0	No	0	0	No	0	0	No	0	0	No	0	0	No	0	0	No
Pathway	ARO.PWY..chorismate.biosynthesis.I	ARO-PWY	chorismate biosynthesis I	Chorismate-Biosynthesis,Aromatic Compounds Biosynthesis,Biosynthesis	Aromatic Compounds Biosynthesis	Biosynthesis	0	0.440915	No	0	0	No	0	0	No	0	0	No	0	0	No	0	0	No	0	0	No	0	0	No	0	0	No	0	0	No
Pathway	ASPASN.PWY..superpathway.of.L.aspartate.and.L.asparagine.biosynthesis	ASPASN-PWY	superpathway of L aspartate and L asparagine biosynthesis	Amino Acids Biosynthesis,Biosynthesis,Pathways	Amino Acids Biosynthesis	Biosynthesis	0	0	No	0	0	No	0	0	No	0	0	No	0	0	No	0	0	No	0	0	No	0	0	No	0	0	No	0	0	No
Pathway	AST.PWY..L.arginine.degradation.II..AST.pathway.	AST-PWY	L arginine degradation II AST pathway	ARGININE-DEG,Proteinogenic-Amino-Acids-Degradation,Amino Acids Degradation,Degradation/Utilization/Assimilation	Amino Acids Degradation	Degradation	-0.00139754	0	No	0	0	No	0	0	No	0	0	No	0	0	No	0	0	No	0	0	No	0	0	No	0	0	No	0	0	No
Pathway	BIOTIN.BIOSYNTHESIS.PWY..biotin.biosynthesis.I	BIOTIN-BIOSYNTHESIS-PWY	biotin biosynthesis I	BIOTIN-SYN,Vitamin-Biosynthesis,Cofactors, Prosthetic Groups, Electron Carriers Biosynthesis,Biosynthesis	Vitamin-Biosynthesis	Biosynthesis	0	0	No	0	0	No	0	0	No	0	0	No	0	0	No	0	0	No	0	0	No	0	0	No	0	0	No	0	0	No
Pathway	BRANCHED.CHAIN.AA.SYN.PWY..superpathway.of.branched.amino.acid.biosynthesis	BRANCHED-CHAIN-AA-SYN-PWY	superpathway of branched chain amino acid biosynthesis	Amino Acids Biosynthesis,Biosynthesis,Pathways	Amino Acids Biosynthesis	Biosynthesis	0	0.464649	No	0	0	No	0	0	No	0	0	No	2.37579	0	No	0	0	No	0	0	No	0	0	No	0	0	No	0	0	No
Pathway	CALVIN.PWY..Calvin.Benson.Bassham.cycle	CALVIN-PWY	Calvin Benson Bassham cycle	Autotrophic-CO2-Fixation,CO2-Fixation,C1 Compounds Utilization and Assimilation,Degradation/Utilization/Assimilation	C1 Compounds Utilization and Assimilation	Degradation	0.730453	0.728991	Yes	0	0	No	0	0	No	0	0	No	0	0	No	0	0	No	0	0	No	0	0	No	0	0	No	0	0	No
Pathway	CENTFERM.PWY..pyruvate.fermentation.to.butanoate	CENTFERM-PWY	pyruvate fermentation to butanoate	Pyruvate-Degradation,Fermentation,Energy-Metabolism,Pathways	Fermentation	Energy-Metabolism	0	0	No	0	0	No	0	0	No	0	0	No	0	0	No	0	0	No	0	0	No	0	0	No	0	0	No	0	0	No
Pathway	CITRULBIO.PWY..L.citrulline.biosynthesis	CITRULBIO-PWY	L citrulline biosynthesis	Citrulline-Biosynthesis,Other-Amino Acids Biosynthesis,Amino Acids Biosynthesis,Biosynthesis	Amino Acids Biosynthesis	Biosynthesis	0	0	No	0	0	No	-0.683532	0	No	0	0	No	0	0	No	0.433363	0	No	0	0	No	0	0	No	0	0	No	0	0	No
Pathway	COA.PWY..coenzyme.A.biosynthesis.I	COA-PWY	coenzyme A biosynthesis I	CoA-Biosynthesis,Cofactor-Biosynthesis,Biosynthesis	Cofactor-Biosynthesis	Biosynthesis	0.650584	0	No	0	0	No	0	0	No	0	0	No	0	0	No	0	0	No	0	0	No	1.03735	0	No	0	0	No	0	0	No
Pathway	COA.PWY.1..coenzyme.A.biosynthesis.II..mammalian.	COA-PWY-1	coenzyme A biosynthesis II (mammalian)	CoA-Biosynthesis,Cofactor-Biosynthesis,Biosynthesis	Cofactor-Biosynthesis	Biosynthesis	0	0	No	0	0	No	0	0	No	0	0	No	0	0	No	0	0	No	0	0	No	0	0	No	0	0	No	0	0	No
Pathway	COBALSYN.PWY..adenosylcobalamin.salvage.from.cobinamide.I	COBALSYN-PWY	adenosylcobalamin salvage from cobinamide I	B12-Salvage-From-Cobinamide,Adenosylcobalamin-Biosynthesis,Cobalamin-Biosynthesis,Vitamin-Biosynthesis,Cofactors, Prosthetic Groups, Electron Carriers Biosynthesis,Biosynthesis	Vitamin-Biosynthesis	Biosynthesis	0	0	No	0	0	No	0	0	No	0	0	No	0	0	No	0	0	No	0	0	No	0	0	No	0	0	No	0	0	No
Pathway	COLANSYN.PWY..colanic.acid.building.blocks.biosynthesis	COLANSYN-PWY	colanic acid building blocks biosynthesis	Carbohydrates Biosynthesis,Biosynthesis,Pathways	Carbohydrates Biosynthesis	Biosynthesis	0	0	No	0	0	No	0	0	No	0	0	No	0	0	No	0	0	No	0	0	No	0	0	No	0	0	No	0	0	No
Pathway	COMPLETE.ARO.PWY..superpathway.of.aromatic.amino.acid.biosynthesis	COMPLETE-ARO-PWY	superpathway of aromatic amino acid biosynthesis	Amino Acids Biosynthesis,Biosynthesis,Pathways	Amino Acids Biosynthesis	Biosynthesis	0	1.928	No	0	0	No	0	0	No	0	0	No	0	0	No	0	0	No	0	0	No	0	0	No	0	0	No	0	2.9294	No
Pathway	CRNFORCAT.PWY..creatinine.degradation.I	CRNFORCAT-PWY	creatinine degradation I	Creatinine-Degradation,AMINE-DEG,Degradation	AMINE-DEG	Degradation	0	0	No	0	0	No	0	0	No	0	0	No	0	0	No	0	0	No	0	0	No	0	0	No	0	0	No	0	0	No
Pathway	DAPLYSINESYN.PWY..L.lysine.biosynthesis.I	DAPLYSINESYN-PWY	L lysine biosynthesis I	LYSINE-SYN,IND-AMINO-ACID-SYN,Amino Acids Biosynthesis,Biosynthesis	Amino Acids Biosynthesis	Biosynthesis	0	0	No	0	0	No	0	0	No	0	0	No	0	0	No	0	0	No	0	0	No	0	0	No	0	0	No	0	0	No
Pathway	DENOVOPURINE2.PWY..superpathway.of.purine.nucleotides.de.novo.biosynthesis.II	DENOVOPURINE2-PWY	superpathway of purine nucleotides de novo biosynthesis II	Purine-Nucleotide-De-Novo-Biosynthesis,PUR-NUC-SYN,Nucleosides and Nucleotides Biosynthesis,Biosynthesis	Nucleosides and Nucleotides Biosynthesis	Biosynthesis	0	0	No	0	0	No	0	0	No	0	0	No	0	0	No	0	0	No	0	0	No	0	0	No	0	0	No	0	0	No
Pathway	DTDPRHAMSYN.PWY..dTDP.L.rhamnose.biosynthesis.I	DTDPRHAMSYN-PWY	dTDP L rhamnose biosynthesis I	dTDP-L-Rhamnose-Biosynthesis,dTDP-Sugar-Biosynthesis,Sugar Nucleotides Biosynthesis,Sugars Biosynthesis,Carbohydrates Biosynthesis,Biosynthesis	Carbohydrates Biosynthesis	Biosynthesis	1.41188	0	No	0	0	No	0.473044	0	No	0	0	No	0	0	No	0	0	No	0	0	No	0	0	No	3.57685	0	No	0.573444	0	No
Pathway	ECASYN.PWY..enterobacterial.common.antigen.biosynthesis	ECASYN-PWY	enterobacterial common antigen biosynthesis	Cell Structures Biosynthesis,Biosynthesis,Pathways	Cell Structures Biosynthesis	Biosynthesis	0	0	No	0	0	No	0	0	No	0	0	No	0	0	No	0	0	No	0	0	No	0	0	No	0	0	No	0	0	No
Pathway	ENTBACSYN.PWY..enterobactin.biosynthesis	ENTBACSYN-PWY	enterobactin biosynthesis	Siderophores-Biosynthesis,Biosynthesis,Pathways	Siderophore Biosynthesis	Biosynthesis	0	0	No	0	0	No	0	0	No	0	0	No	0	0	No	0	0	No	0	0	No	0	0	No	0	0	No	0	0	No
Pathway	FAO.PWY..fatty.acid..beta..oxidation.I	FAO-PWY	fatty acid andbeta oxidation I	Fatty-Acid-Degradation,Fatty-Acid-and-Lipid-Degradation,Degradation	Fatty-Acid-and-Lipid-Degradation	Degradation	0	0	No	0	0	No	0	0	No	0	0	No	0	0	No	0	0	No	0	0	No	0	0	No	0	0	No	0	0	No
Pathway	FASYN.ELONG.PWY..fatty.acid.elongation....saturated	FASYN-ELONG-PWY	fatty acid elongation saturated	Fatty-acid-biosynthesis,Lipid-Biosynthesis,Fatty Acid and Lipid Biosynthesis,Biosynthesis	Fatty Acid and Lipid Biosynthesis	Biosynthesis	0	0	No	0	0	No	0	0	No	0	0	No	0	0	No	0	0	No	0	0	No	0	0	No	0	0	No	0	0	No
Pathway	FASYN.INITIAL.PWY..superpathway.of.fatty.acid.biosynthesis.initiation..E..coli.	FASYN-INITIAL-PWY	superpathway of fatty acid biosynthesis initiation (E. coli)	Fatty-acid-biosynthesis,Lipid-Biosynthesis,Fatty Acid and Lipid Biosynthesis,Biosynthesis	Fatty Acid and Lipid Biosynthesis	Biosynthesis	0	0	No	0	0	No	0	0	No	0	0	No	0	0	No	0	0	No	0	0	No	0	0	No	0	0	No	0	0	No
Pathway	FERMENTATION.PWY..mixed.acid.fermentation	FERMENTATION-PWY	mixed acid fermentation	Fermentation,Energy-Metabolism,Pathways	Fermentation	Energy-Metabolism	-0.114673	0	No	0	0	No	0	0	No	0	0	No	0	0	No	0	0	No	0	0	No	0	0	No	0	0	No	0	0	No
Pathway	FOLSYN.PWY..superpathway.of.tetrahydrofolate.biosynthesis.and.salvage	FOLSYN-PWY	superpathway of tetrahydrofolate biosynthesis and salvage	Folate-Biosynthesis,Vitamin-Biosynthesis,Cofactors, Prosthetic Groups, Electron Carriers Biosynthesis,Biosynthesis	Vitamin-Biosynthesis	Biosynthesis	0	0	No	0	0	No	0	0	No	0	0	No	0	0	No	0	0	No	0	0	No	0	0	No	0	0	No	0	0	No
Pathway	FUC.RHAMCAT.PWY..superpathway.of.fucose.and.rhamnose.degradation	FUC-RHAMCAT-PWY	superpathway of fucose and rhamnose degradation	Super-Pathways,Pathways	Sugar Derivatives Degradation	Degradation	0	0	No	0	0	No	0	0	No	0	0	No	0	0	No	0	0	No	0	0	No	0	0	No	0	0	No	0	0	No
Pathway	FUCCAT.PWY..fucose.degradation	FUCCAT-PWY	fucose degradation	Sugars-And-Polysaccharides-Degradation,Carbohydrates Degradation,Degradation	Carbohydrates Degradation	Degradation	0	0	No	0	0	No	0	0	No	0	0	No	0	0	No	0	0	No	0	0	No	0	0	No	0	0	No	0	0	No
Pathway	GALACT.GLUCUROCAT.PWY..superpathway.of.hexuronide.and.hexuronate.degradation	GALACT-GLUCUROCAT-PWY	superpathway of hexuronide and hexuronate degradation	Super-Pathways,Pathways	Sugar Derivatives Degradation	Degradation	0	0	No	0	0	No	0	0	No	0	0	No	0	0	No	5.99279	0	No	0	0	No	0	0	No	0	0	No	0	0	No
Pathway	GALACTARDEG.PWY..D.galactarate.degradation.I	GALACTARDEG-PWY	D galactarate degradation I	D-Galactarate-Degradation,SUGAR-ACIDS-DEG,Carboxylates Degradation/Sugar Derivatives Degradation,Secondary Metabolites Degradation,Degradation/Utilization/Assimilation	Sugar Derivatives Degradation	Degradation	0	0	No	0	0	No	0	0	No	0	0	No	0	0	No	0	0	No	0	0	No	0	0	No	0	0	No	0	0	No
Pathway	GALACTUROCAT.PWY..D.galacturonate.degradation.I	GALACTUROCAT-PWY	D galacturonate degradation I	D-Galacturonate-Degradation,SUGAR-ACIDS-DEG,Carboxylates Degradation/Sugar Derivatives Degradation,Secondary Metabolites Degradation,Degradation/Utilization/Assimilation	Sugar Derivatives Degradation	Degradation	0.0316377	0	No	0	0	No	0	0	No	0	0	No	1.98528	0	No	0	0	No	0	0	No	0	0	No	0	0	No	0	0	No
Pathway	GLCMANNANAUT.PWY..superpathway.of.N.acetylglucosamine..N.acetylmannosamine.and.N.acetylneuraminate.degradation	GLCMANNANAUT-PWY	superpathway of N acetylglucosamine N acetylmannosamine and N acetylneuraminate degradation	AMINE-DEG,Degradation,Pathways	AMINE-DEG	Degradation	0.0219497	0	No	0	0	No	0	0	No	2.19875	0	No	0	0	No	0	0	No	0	0	No	0.450542	0	No	0	0	No	0	0	No
Pathway	GLUCARDEG.PWY..D.glucarate.degradation.I	GLUCARDEG-PWY	D glucarate degradation I	D-Glucarate-Degradation,SUGAR-ACIDS-DEG,Carboxylates Degradation/Sugar Derivatives Degradation,Secondary Metabolites Degradation,Degradation/Utilization/Assimilation	Sugar Derivatives Degradation	Degradation	0	0	No	0	0	No	0	0	No	0	0	No	0	0	No	0	0	No	0	0	No	0	0	No	0	0	No	0	0	No
Pathway	GLUCARGALACTSUPER.PWY..superpathway.of.D.glucarate.and.D.galactarate.degradation	GLUCARGALACTSUPER-PWY	superpathway of D glucarate and D galactarate degradation	Super-Pathways,Pathways	Sugar Derivatives Degradation	Degradation	0	0	No	0	0	No	0	0	No	0	0	No	0	0	No	0	0	No	0	0	No	0	0	No	0	0	No	0	0	No
Pathway	GLUCONEO.PWY..gluconeogenesis.I	GLUCONEO-PWY	gluconeogenesis I	Gluconeogenesis,CARBO-BIOSYNTHESIS,Carbohydrates Biosynthesis,Biosynthesis	Carbohydrates Biosynthesis	Biosynthesis	0	0	No	0	0	No	0	0	No	0	0	No	0	0	No	0	0	No	0	0	No	0	0	No	0	0	No	0	0	No
Pathway	GLUCOSE1PMETAB.PWY..glucose.and.glucose.1.phosphate.degradation	GLUCOSE1PMETAB-PWY	glucose and glucose 1 phosphate degradation	Sugars-And-Polysaccharides-Degradation,Carbohydrates Degradation,Degradation	Carbohydrates Degradation	Degradation	0	0	No	0	0	No	0	0	No	0	0	No	0	0	No	0	0	No	0	0	No	0	0	No	0	0	No	0	0	No
Pathway	GLUCUROCAT.PWY..superpathway.of..beta..D.glucuronide.and.D.glucuronate.degradation	GLUCUROCAT-PWY	superpathway of andbeta D glucuronide and D glucuronate degradation	D-Glucuronate-Degradation,SUGAR-ACIDS-DEG,Carboxylates Degradation/Sugar Derivatives Degradation,Secondary Metabolites Degradation,Degradation/Utilization/Assimilation	Sugar Derivatives Degradation	Degradation	0	0	No	0	0	No	0	0	No	0	0	No	0	0	No	0	0	No	0	0	No	0	0	No	0	0	No	0	0	No
Pathway	GLUDEG.I.PWY..GABA.shunt	GLUDEG-I-PWY	GABA shunt	GLUTAMATE-DEG,Proteinogenic-Amino-Acids-Degradation,Amino Acids Degradation,Degradation/Utilization/Assimilation	Amino Acids Degradation	Degradation	0	0	No	0	0	No	0	0	No	0	0	No	0	0	No	0	0	No	0	0	No	0	0	No	0	0	No	0	0	No
Pathway	GLUTORN.PWY..L.ornithine.biosynthesis	GLUTORN-PWY	L-ornithine biosynthesis I	L-Ornithine-Biosynthesis,Other-Amino Acids Biosynthesis,Amino Acids Biosynthesis,Biosynthesis	Amino Acids Biosynthesis	Biosynthesis	0	0	No	0	0	No	0	0	No	0	0	No	0	0	No	0	0	No	0	0	No	0	0	No	0	0	No	0	0	No
Pathway	GLYCOCAT.PWY..glycogen.degradation.I..bacterial.	GLYCOCAT-PWY	glycogen degradation I bacterial	Glycogen-Degradation,POLYSACCHARIDES-DEG,Degradation/Utilization/Assimilation	POLYSACCHARIDES-DEG	Degradation	0	-0.0582129	No	0	0	No	0	0	No	0	0	No	0	0	No	0	0	No	0	0	No	0	0	No	0	0	No	0	0	No
Pathway	GLYCOGENSYNTH.PWY..glycogen.biosynthesis.I..from.ADP.D.Glucose.	GLYCOGENSYNTH-PWY	glycogen biosynthesis I (from ADP-D-Glucose)	GLYCOGEN-BIOSYN,Polysaccharides-Biosynthesis,Carbohydrates Biosynthesis,Biosynthesis	Carbohydrates Biosynthesis	Biosynthesis	0	0	No	0	0	No	0	0	No	0	0	No	0	0	No	0	0	No	0	0	No	0	0	No	0	0	No	0	0	No
Pathway	GLYCOL.GLYOXDEG.PWY..superpathway.of.glycol.metabolism.and.degradation	GLYCOL-GLYOXDEG-PWY	superpathway of glycol metabolism and degradation	Alcohol-Degradation,Degradation,Pathways	Alcohol-Degradation	Degradation	0	0	No	0	0	No	0	0	No	0	0	No	0	0	No	0	0	No	0	0	No	0	0	No	0	0	No	0	0	No
Pathway	GOLPDLCAT.PWY..superpathway.of.glycerol.degradation.to.1.3.propanediol	GOLPDLCAT-PWY	superpathway of glycerol degradation to 1,3-propanediol	GLYCEROL-DEG,Alcohol-Degradation,Degradation	Alcohol-Degradation	Degradation	-0.00307153	0	No	0	0	No	0	0	No	0	0	No	0	0	No	0	0	No	0	0	No	0	0	No	0	0	No	0	0	No
Pathway	HCAMHPDEG.PWY..3.phenylpropanoate.and.3..3.hydroxyphenyl.propanoate.degradation.to.2.oxopent.4.enoate	HCAMHPDEG-PWY	3 phenylpropanoate and 3 3 hydroxyphenylpropanoate degradation to 2 oxopent 4 enoate	Phenolic-Compounds-Degradation,Aromatic Compounds Degradation,Degradation	Aromatic Compounds Degradation	Degradation	0	0	No	0	0	No	0	0	No	0	0	No	0	0	No	0	0	No	0	0	No	0	0	No	0	0	No	0	0	No
Pathway	HEMESYN2.PWY..heme.biosynthesis.II..anaerobic.	HEMESYN2-PWY	heme biosynthesis II (anaerobic)	HEME-SYN,Porphyrin Compounds Biosynthesis,Cofactors, Prosthetic Groups, Electron Carriers Biosynthesis,Biosynthesis	Porphyrin Compounds Biosynthesis	Biosynthesis	0	0	No	0	0	No	0	0	No	0	0	No	0	0	No	0	0	No	0	0	No	0	0	No	0	0	No	0	0	No
Pathway	HEXITOLDEGSUPER.PWY..superpathway.of.hexitol.degradation..bacteria.	HEXITOLDEGSUPER-PWY	superpathway of hexitol degradation (bacteria)	SUGAR-ALCOHOLS-DEG,Sugar Derivatives Degradation,Secondary Metabolites Degradation,Degradation/Utilization/Assimilation	Sugar Derivatives Degradation	Degradation	0	0	No	0	0	No	0	0	No	0	0	No	0	0	No	0	0	No	0	0	No	0	0	No	0	0	No	0	0	No
Pathway	HISDEG.PWY..L.histidine.degradation.I	HISDEG-PWY	L histidine degradation I	HISTIDINE-DEG,Proteinogenic-Amino-Acids-Degradation,Amino Acids Degradation,Degradation/Utilization/Assimilation	Amino Acids Degradation	Degradation	0	0	No	0	0	No	0	0	No	0	0	No	0	0	No	-0.756497	0	No	0	0	No	0	0	No	0	0	No	0	0	No
Pathway	HISTSYN.PWY..L.histidine.biosynthesis	HISTSYN-PWY	L histidine biosynthesis	HISTIDINE-SYN,IND-AMINO-ACID-SYN,Amino Acids Biosynthesis,Biosynthesis	Amino Acids Biosynthesis	Biosynthesis	0	0	No	0	0	No	0	0	No	0	0	No	0	0	No	0	0	No	0	0	No	0	0	No	0	0	No	0.0332959	0	No
Pathway	HOMOSER.METSYN.PWY..L.methionine.biosynthesis.I	HOMOSER-METSYN-PWY	L methionine biosynthesis I	Methionine-De-novo-Biosynthesis,METHIONINE-SYN,Proteinogenic Amino Acids Biosynthesis,Amino Acids Biosynthesis,Biosynthesis	Amino Acids Biosynthesis	Biosynthesis	0	0	No	0	0	No	0	0	No	0	0	No	0	0	No	0	0	No	0	0	No	0	0	No	0	0	No	0	0	No
Pathway	HSERMETANA.PWY..L.methionine.biosynthesis.III	HSERMETANA-PWY	L methionine biosynthesis III	Methionine-De-novo-Biosynthesis,METHIONINE-SYN,Proteinogenic Amino Acids Biosynthesis,Amino Acids Biosynthesis,Biosynthesis	Amino Acids Biosynthesis	Biosynthesis	0	0	No	0	0	No	0	0	No	0	0	No	1.38897	0	No	0	0	No	0	0	No	0	0	No	0	0	No	0	0	No
Pathway	ILEUSYN.PWY..L.isoleucine.biosynthesis.I..from.threonine.	ILEUSYN-PWY	L isoleucine biosynthesis I from threonine	ISOLEUCINE-SYN,IND-AMINO-ACID-SYN,Amino Acids Biosynthesis,Biosynthesis	Amino Acids Biosynthesis	Biosynthesis	0	0	No	0	0	No	0	0	No	0	0	No	0	0	No	0	0	No	0	0	No	0	0	No	0	0	No	0	0	No
Pathway	KDO.NAGLIPASYN.PWY..superpathway.of..Kdo.2.lipid.A.biosynthesis	KDO-NAGLIPASYN-PWY	superpathway of (Kdo)-2-lipid A biosynthesis	Lipid-Biosynthesis,Fatty Acid and Lipid Biosynthesis,Biosynthesis,Pathways	Fatty Acid and Lipid Biosynthesis	Biosynthesis	0	0	No	0	0	No	0	0	No	0	0	No	0	0	No	0	0	No	0	0	No	0	0	No	0	0	No	0	0	No
Pathway	KETOGLUCONMET.PWY..ketogluconate.metabolism	KETOGLUCONMET-PWY	ketogluconate metabolism	SUGAR-ACIDS-DEG,Carboxylates Degradation/Sugar Derivatives Degradation,Secondary Metabolites Degradation,Degradation/Utilization/Assimilation	Sugar Derivatives Degradation	Degradation	0	0	No	0	0	No	0	0	No	0	0	No	0	0	No	0	0	No	0	0	No	0	0	No	0	0	No	0	0	No
Pathway	LACTOSECAT.PWY..lactose.and.galactose.degradation.I	LACTOSECAT-PWY	lactose and galactose degradation I	GALACTOSE-DEGRADATION,Sugars-And-Polysaccharides-Degradation,Carbohydrates Degradation,Degradation/Utilization/Assimilation	Carbohydrates Degradation	Degradation	0	0	No	0	0	No	0	0	No	0	0	No	0	0	No	0	0	No	0	0	No	0	0	No	0	0	No	0	0	No
Pathway	LPSSYN.PWY..superpathway.of.lipopolysaccharide.biosynthesis	LPSSYN-PWY	superpathway of lipopolysaccharide biosynthesis	Lipid-Biosynthesis,Fatty Acid and Lipid Biosynthesis,Biosynthesis,Pathways	Fatty Acid and Lipid Biosynthesis	Biosynthesis	0	0.0516728	No	0	0	No	0	0	No	0	0	No	0	0	No	0	0	No	0	0	No	0	0	No	0	0	No	0	0	No
Pathway	MET.SAM.PWY..superpathway.of.S.adenosyl.L.methionine.biosynthesis	MET-SAM-PWY	superpathway of S adenosyl L methionine biosynthesis	Super-Pathways,Pathways	Amino Acids Biosynthesis	Biosynthesis	-0.00875486	0	No	0	0	No	-0.882278	0	No	0	0	No	0	0	No	0	0	No	0	0	No	-0.314119	0	No	0	0	No	0	0	No
Pathway	METHGLYUT.PWY..superpathway.of.methylglyoxal.degradation	METHGLYUT-PWY	superpathway of methylglyoxal degradation	Aldehyde-Degradation,Degradation,Pathways	Aldehyde-Degradation	Degradation	-0.126601	0	No	0	0	No	0	0	No	0	0	No	0	0	No	0	0	No	0	0	No	0	0	No	-0.199795	0	No	0	0	No
Pathway	METSYN.PWY..L.homoserine.and.L.methionine.biosynthesis	METSYN-PWY	L homoserine and L methionine biosynthesis	Methionine-De-novo-Biosynthesis,METHIONINE-SYN,Proteinogenic Amino Acids Biosynthesis,Amino Acids Biosynthesis,Biosynthesis	Amino Acids Biosynthesis	Biosynthesis	0	0	No	0	0	No	0	0	No	0	0	No	0	0	No	0	0	No	0	0	No	0	0	No	0	0	No	0	0	No
Pathway	NAGLIPASYN.PWY..lipid.IVA.biosynthesis	NAGLIPASYN-PWY	lipid IV-A biosynthesis	Lipid-Biosynthesis,Fatty Acid and Lipid Biosynthesis,Biosynthesis,Pathways	Fatty Acid and Lipid Biosynthesis	Biosynthesis	-0.0537102	0	No	0	0	No	0	0	No	0	0	No	0	0	No	0	0	No	0	0	No	0	0	No	0	0	No	0	0	No
Pathway	NONMEVIPP.PWY..methylerythritol.phosphate.pathway.I	NONMEVIPP-PWY	methylerythritol phosphate pathway I	Isopentenyl-Diphosphate-Biosynthesis,Hemiterpenes Biosynthesis,Terpenoids Biosynthesis,Secondary Metabolites Biosynthesis,Biosynthesis	Secondary Metabolites Biosynthesis	Biosynthesis	0	0	No	0	0	No	0	0	No	0	0	No	0	0	No	0	0	No	0	0	No	0	0	No	0	0	No	0	0	No
Pathway	NONOXIPENT.PWY..pentose.phosphate.pathway..non.oxidative.branch.	NONOXIPENT-PWY	pentose phosphate pathway (non-oxidative branch)	Pentose-Phosphate-Cycle,Energy-Metabolism,Pathways	Pentose-Phosphate-Cycle	Energy-Metabolism	0.643426	0	No	0	0	No	0	0	No	0	0	No	0.768039	0	No	0	0	No	0	0	No	0	0	No	0	0	No	0	0	No
Pathway	OANTIGEN.PWY..O.antigen.building.blocks.biosynthesis..E..coli.	OANTIGEN-PWY	O antigen building blocks biosynthesis E coli	O-Antigen-Biosynthesis,Lipopolysaccharide-Biosynthesis,Cell Structures Biosynthesis,Biosynthesis	Cell Structures Biosynthesis	Biosynthesis	0	0	No	0	0	No	0	0	No	0	0	No	0	0	No	0	0	No	0	0	No	0	0	No	0	0	No	0	0	No
Pathway	ORNARGDEG.PWY..superpathway.of.L.arginine.and.L.ornithine.degradation	ORNARGDEG-PWY	superpathway of L arginine and L ornithine degradation	ARGININE-DEG,Proteinogenic-Amino-Acids-Degradation,Amino Acids Degradation,Degradation/Utilization/Assimilation	Amino Acids Degradation	Degradation	-0.0665864	0	No	-0.0411804	0	No	0	0	No	0	0	No	0	0	No	0	0	No	0	0	No	0	0	No	0	0	No	0	0	No
Pathway	ORNDEG.PWY..superpathway.of.ornithine.degradation	ORNDEG-PWY	superpathway of ornithine degradation	AMINE-DEG,Degradation,Pathways	AMINE-DEG	Degradation	-0.0545237	0	No	0	0	No	0	0	No	0	0	No	0	0	No	0	0	No	0	0	No	0	0	No	0	0	No	0	0	No
Pathway	P105.PWY..TCA.cycle.IV..2.oxoglutarate.decarboxylase.	P105-PWY	TCA cycle IV (2-oxoglutarate decarboxylase)	TCA-VARIANTS,Energy-Metabolism,Pathways	TCA cycle	Energy-Metabolism	-0.0280061	0	No	0	0	No	0	0	No	0	0	No	0	0	No	0	0	No	0	0	No	0	0	No	0	0	No	0	0	No
Pathway	P108.PWY..pyruvate.fermentation.to.propanoate.I	P108-PWY	pyruvate fermentation to propanoate I	Pyruvate-Degradation,Fermentation,Energy-Metabolism,Pathways	Fermentation	Energy-Metabolism	0	0	No	0	0	No	0	0	No	0	0	No	0	0	No	0.337387	0	No	0	0	No	0	0	No	0	0	No	0	0	No
Pathway	P122.PWY..heterolactic.fermentation	P122-PWY	heterolactic fermentation	Fermentation,Energy-Metabolism,Pathways	Fermentation	Energy-Metabolism	0	0	No	0	0	No	0	0	No	0	0	No	0	0	No	0	0	No	0	0	No	0	0	No	0	0	No	0	0	No
Pathway	P124.PWY..Bifidobacterium.shunt	P124-PWY	Bifidobacterium shunt	Fermentation,Energy-Metabolism,Pathways	Fermentation	Energy-Metabolism	0.234549	0	No	0	0	No	0	0	No	0	0	No	0	0	No	0	0	No	0	0	No	0.334481	0	No	0	0	No	0.0500914	0	No
Pathway	P161.PWY..acetylene.degradation	P161-PWY	acetylene degradation	Fermentation,Energy-Metabolism,Pathways	Fermentation	Energy-Metabolism	0	0	No	0	0	No	0	0	No	0	0	No	0	0	No	0	0	No	0	0	No	0	0	No	0	0	No	0	0	No
Pathway	P162.PWY..L.glutamate.degradation.V..via.hydroxyglutarate.	P162-PWY	L glutamate degradation V via hydroxyglutarate	Fermentation,Energy-Metabolism,Pathways	Fermentation	Energy-Metabolism	0	0	No	0	0	No	0	0	No	0	0	No	0	0	No	0	0	No	0	0	No	0	0	No	0	0	No	0	0	No
Pathway	P164.PWY..purine.nucleobases.degradation.I..anaerobic.	P164-PWY	purine nucleobases degradation I (anaerobic)	Fermentation,Energy-Metabolism,Pathways	Fermentation	Energy-Metabolism	0	0	No	0	0	No	0	0	No	0	0	No	0	0	No	0.334916	0	No	0	0	No	0	0	No	0	0	No	0	0	No
Pathway	P185.PWY..formaldehyde.assimilation.III..dihydroxyacetone.cycle.	P185-PWY	formaldehyde assimilation III (dihydroxyacetone cycle)	Formaldehyde-Assimilation,C1 Compounds Utilization and Assimilation,Degradation/Utilization/Assimilation	C1 Compounds Utilization and Assimilation	Degradation	0	0	No	0	0	No	0	0	No	0	0	No	0	0	No	0	0	No	0	0	No	0	0	No	0	0	No	0	0	No
Pathway	P23.PWY..reductive.TCA.cycle.I	P23-PWY	reductive TCA cycle I	Reductive-TCA-Cycles,Autotrophic-CO2-Fixation,CO2-Fixation,C1 Compounds Utilization and Assimilation,Degradation/Utilization/Assimilation	C1 Compounds Utilization and Assimilation	Degradation	0.00391374	0	No	0	0	No	0	0	No	0	0	No	0	0	No	0	0	No	0	0	No	0	0	No	0	0	No	0	0	No
Pathway	P4.PWY..superpathway.of.L.lysine..L.threonine.and.L.methionine.biosynthesis.I	P4-PWY	superpathway of L lysine L threonine and L methionine biosynthesis I	Amino Acids Biosynthesis,Biosynthesis,Pathways	Amino Acids Biosynthesis	Biosynthesis	0	0	No	0	0	No	0	0	No	0	0	No	0	0	No	0	0	No	0	0	No	0	0	No	0	0	No	0	0	No
Pathway	P42.PWY..incomplete.reductive.TCA.cycle	P42-PWY	incomplete reductive TCA cycle	Reductive-TCA-Cycles,Autotrophic-CO2-Fixation,CO2-Fixation,C1 Compounds Utilization and Assimilation,Degradation/Utilization/Assimilation	C1 Compounds Utilization and Assimilation	Degradation	-0.0470056	0	No	0	0	No	0	0	No	0	0	No	0	0	No	0	0	No	0	0	No	0	0	No	0	0	No	0	0	No
Pathway	P441.PWY..superpathway.of.N.acetylneuraminate.degradation	P441-PWY	superpathway of N acetylneuraminate degradation	Carboxylates Degradation,Degradation,Pathways	Carboxylates Degradation	Degradation	0	0	No	0	0	No	0	0	No	0	0	No	0	0	No	0	0	No	0	0	No	0	0	No	0	0	No	0	0	No
Pathway	P461.PWY..hexitol.fermentation.to.lactate..formate..ethanol.and.acetate	P461-PWY	hexitol fermentation to lactate formate ethanol and acetate	Fermentation,Energy-Metabolism,Pathways	Fermentation	Energy-Metabolism	0	-0.0543063	No	0	0	No	0	0	No	0	0	No	0	0	No	0	0	No	0	0	No	0	0	No	0	0	No	0	0	No
Pathway	PANTO.PWY..phosphopantothenate.biosynthesis.I	PANTO-PWY	phosphopantothenate biosynthesis I	Pantothenate-Biosynthesis,Vitamin-Biosynthesis,Cofactors, Prosthetic Groups, Electron Carriers Biosynthesis,Biosynthesis	Vitamin-Biosynthesis	Biosynthesis	0	0	No	0	0	No	0	0	No	0	0	No	0	0	No	0	0	No	0	0	No	0	0	No	0	0	No	0	0	No
Pathway	PANTOSYN.PWY..pantothenate.and.coenzyme.A.biosynthesis.I	PANTOSYN-PWY	pantothenate and coenzyme A biosynthesis I	CoA-Biosynthesis,Cofactor-Biosynthesis,Biosynthesis	Cofactor-Biosynthesis	Biosynthesis	0	0	No	0	0	No	0	0	No	0.876701	0	No	0	0	No	0	0	No	0	0	No	0	0	No	0	0	No	0	0	No
Pathway	PENTOSE.P.PWY..pentose.phosphate.pathway	PENTOSE-P-PWY	pentose phosphate pathway	Pentose-Phosphate-Cycle,Energy-Metabolism,Pathways	Pentose-Phosphate-Cycle	Energy-Metabolism	0	0	No	0	0	No	0	0	No	-0.0487465	0	No	0	0	No	0	0	No	0	0	No	0	0	No	0	0	No	0	0	No
Pathway	PEPTIDOGLYCANSYN.PWY..peptidoglycan.biosynthesis.I..meso.diaminopimelate.containing.	PEPTIDOGLYCANSYN-PWY	peptidoglycan biosynthesis I (meso-diaminopimelate containing)	Peptidoglycan-Biosynthesis,Cell-Wall-Biosynthesis,Cell Structures Biosynthesis,Biosynthesis	Cell Structures Biosynthesis	Biosynthesis	0	0	No	0	0	No	0	0	No	0	0	No	0	0	No	0	0	No	0	0	No	0	0	No	0	0	No	0	0	No
Pathway	PHOSLIPSYN.PWY..superpathway.of.phospholipid.biosynthesis.I..bacteria.	PHOSLIPSYN-PWY	superpathway of phospholipid biosynthesis I (bacteria)	Phospholipid-Biosynthesis,Lipid-Biosynthesis,Fatty Acid and Lipid Biosynthesis,Biosynthesis	Fatty Acid and Lipid Biosynthesis	Biosynthesis	0	0	No	0	0	No	0	0	No	0	0	No	0	0	No	0	0	No	0	0	No	0	0	No	0	0	No	0	0	No
Pathway	POLYAMINSYN3.PWY..superpathway.of.polyamine.biosynthesis.II	POLYAMINSYN3-PWY	superpathway of polyamine biosynthesis II	Polyamine-Biosynthesis,Biosynthesis,Pathways	Polyamine-Biosynthesis	Biosynthesis	0.312634	0	No	0	0	No	0	0	No	0	0	No	0	0	No	0.498302	0	No	0	0	No	0.380827	0	No	0	0	No	0.208735	0	No
Pathway	POLYAMSYN.PWY..superpathway.of.polyamine.biosynthesis.I	POLYAMSYN-PWY	superpathway of polyamine biosynthesis I	Polyamine-Biosynthesis,Biosynthesis,Pathways	Polyamine-Biosynthesis	Biosynthesis	0	0	No	0	0	No	0	0	No	0	0	No	0	0	No	0	0	No	0	0	No	0	0	No	0	0	No	0	0	No
Pathway	POLYISOPRENSYN.PWY..polyisoprenoid.biosynthesis..E..coli.	POLYISOPRENSYN-PWY	polyisoprenoid biosynthesis (E. coli)	Polyprenyl-Biosynthesis,Cofactor-Biosynthesis,Biosynthesis	Polyprenyl-Biosynthesis	Biosynthesis	0	0	No	0	0	No	0	0	No	0	0	No	0	0	No	0	0	No	0	0	No	0	0	No	0	0	No	0	0	No
Pathway	PPGPPMET.PWY..ppGpp.biosynthesis	PPGPPMET-PWY	ppGpp biosynthesis	Metabolic-Regulators,Biosynthesis,Pathways	Metabolic-Regulators	Biosynthesis	0.106143	0	No	0	0	No	0	0	No	0	0	No	0	0	No	0	0	No	0	0	No	0	0	No	0	0	No	0	0	No
Pathway	PROTOCATECHUATE.ORTHO.CLEAVAGE.PWY..protocatechuate.degradation.II..ortho.cleavage.pathway.	PROTOCATECHUATE-ORTHO-CLEAVAGE-PWY	protocatechuate degradation II (ortho-cleavage pathway)	Protocatechuate-Degradation,Aromatic Compounds Degradation,Degradation	Aromatic Compounds Degradation	Degradation	0	0	No	0	0	No	0	0	No	0	0	No	0	0	No	0	0	No	0	0	No	0	0	No	0	0	No	0	0	No
Pathway	PRPP.PWY..superpathway.of.histidine..purine..and.pyrimidine.biosynthesis	PRPP-PWY	superpathway of histidine purine and pyrimidine biosynthesis	Super-Pathways,Pathways	Amino Acids Biosynthesis	Biosynthesis	0.330289	0	No	0	0	No	0	0	No	0.339613	0	No	0	0	No	0	0	No	0	0	No	0	0	No	0	0	No	0	0	No
Pathway	PWY.101..photosynthesis.light.reactions	PWY-101	photosynthesis light reactions	Electron-Transfer,Energy-Metabolism,Pathways	Photosynthesis	Energy-Metabolism	0	0	No	0	0	No	0	0	No	0	0	No	0	0	No	0	0	No	0	0	No	0	0	No	0	0	No	0	0	No
Pathway	PWY.1042..glycolysis.IV..plant.cytosol.	PWY-1042	glycolysis IV (plant cytosol)	GLYCOLYSIS-VARIANTS,Energy-Metabolism,Pathways	Glycolysis	Energy-Metabolism	0.306448	0	No	0	0	No	0	0	No	0	0	No	0	0	No	0	0	No	0	0	No	0	0	No	0	0	No	0	0	No
Pathway	PWY.1269..CMP.3.deoxy.D.manno.octulosonate.biosynthesis.I	PWY-1269	CMP-3-deoxy-D-manno-octulosonate biosynthesis	CMP-KDO-Biosynthesis,Polysaccharides-Biosynthesis,Carbohydrates Biosynthesis,Biosynthesis	Carbohydrates Biosynthesis	Biosynthesis	0	0	No	0	0	No	0	0	No	0	0	No	0	0	No	-0.710433	0	No	0	0	No	0	0	No	0	0	No	0	0	No
Pathway	PWY.1861..formaldehyde.assimilation.II..RuMP.Cycle.	PWY-1861	formaldehyde assimilation II (RuMP Cycle)	Formaldehyde-Assimilation,C1 Compounds Utilization and Assimilation,Degradation/Utilization/Assimilation	C1 Compounds Utilization and Assimilation	Degradation	0	0	No	0	0	No	0.360649	0	No	0	0	No	0	0	No	0	0	No	0	0	No	0	0	No	0	0	No	0	0	No
Pathway	PWY.241..C4.photosynthetic.carbon.assimilation.cycle..NADP.ME.type	PWY-241	C4 photosynthetic carbon assimilation cycle NADP ME type	Photosynthesis,Energy-Metabolism,Pathways	Photosynthesis	Energy-Metabolism	0	0	No	0	0	No	0	0	No	0	0	No	0	0	No	0	0	No	0	0	No	0	0	No	0	0	No	0	0	No
Pathway	PWY.2723..trehalose.degradation.V	PWY-2723	trehalose degradation V	Trehalose-Degradation,Sugars-And-Polysaccharides-Degradation,Carbohydrates Degradation,Degradation/Utilization/Assimilation	Carbohydrates Degradation	Degradation	0	0	No	0	0	No	0	0	No	0	0	No	0	0	No	0	0	No	0	0	No	0	0	No	0	0	No	0	0	No
Pathway	PWY.2941..L.lysine.biosynthesis.II	PWY-2941	L lysine biosynthesis II	LYSINE-SYN,IND-AMINO-ACID-SYN,Amino Acids Biosynthesis,Biosynthesis	Amino Acids Biosynthesis	Biosynthesis	0	0	No	0	0	No	0	0	No	0	0	No	0	0	No	0	0	No	0	0	No	0.175459	0	No	0	0	No	0	0	No
Pathway	PWY.2942..L.lysine.biosynthesis.III	PWY-2942	L lysine biosynthesis III	LYSINE-SYN,IND-AMINO-ACID-SYN,Amino Acids Biosynthesis,Biosynthesis	Amino Acids Biosynthesis	Biosynthesis	0	0	No	0	0	No	0	0	No	0	0	No	0	0	No	0	0	No	0	0	No	0	0	No	0	0	No	0	0	No
Pathway	PWY.3001..superpathway.of.L.isoleucine.biosynthesis.I	PWY-3001	superpathway of L isoleucine biosynthesis I	ISOLEUCINE-SYN,IND-AMINO-ACID-SYN,Amino Acids Biosynthesis,Biosynthesis	Amino Acids Biosynthesis	Biosynthesis	0	0.00629451	No	0	0	No	0	0	No	0	0	No	0	0	No	0	0	No	0	0	No	0	0	No	0	0	No	0	0	No
Pathway	PWY.3781..aerobic.respiration.I..cytochrome.c.	PWY-3781	aerobic respiration I (cytochrome c)	AEROBIC-RESPIRATION,Respiration,Energy-Metabolism,Pathways	Respiration	Energy-Metabolism	0	-0.116308	No	0	0	No	0	0	No	0	0	No	0	0	No	0	0	No	0	0	No	0	0	No	0	0	No	0	0	No
Pathway	PWY.3801..sucrose.degradation.II..sucrose.synthase.	PWY-3801	sucrose degradation II (sucrose synthase)	SUCROSE-DEG,Sugars-And-Polysaccharides-Degradation,Carbohydrates Degradation,Degradation/Utilization/Assimilation	Carbohydrates Degradation	Degradation	0	0	No	0	0	No	0	0	No	0	0	No	0	0	No	0	0	No	0	0	No	0	0	No	0	0	No	0	0	No
Pathway	PWY.3841..folate.transformations.II	PWY-3841	folate transformations II	Folate-Transformations,Folate-Biosynthesis,Vitamin-Biosynthesis,Cofactors, Prosthetic Groups, Electron Carriers Biosynthesis,Biosynthesis	Vitamin-Biosynthesis	Biosynthesis	0	0	No	0	0	No	0	0	No	0	0	No	0	0	No	0	0	No	0	0	No	0	0	No	0	0	No	0	0	No
Pathway	PWY.4041...gamma..glutamyl.cycle	PWY-4041	andgamma glutamyl cycle	Reductants,Cofactor-Biosynthesis,Biosynthesis	Cofactor-Biosynthesis	Biosynthesis	0	0	No	0	0	No	0	0	No	0	0	No	0	0	No	0	0	No	0	0	No	0	0	No	0	0	No	0	0	No
Pathway	PWY.4242..pantothenate.and.coenzyme.A.biosynthesis.III	PWY-4242	pantothenate and coenzyme A biosynthesis III	CoA-Biosynthesis,Cofactor-Biosynthesis,Biosynthesis	Cofactor-Biosynthesis	Biosynthesis	0.648171	0	No	0	0	No	0	0	No	0.0364268	0	No	0	0	No	0	0	No	0	0	No	0	0	No	0	0	No	0	0	No
Pathway	PWY.4702..phytate.degradation.I	PWY-4702	phytate degradation I	Phytate-Degradation,CYCLITOLS-DEG,Sugar Derivatives Degradation,Secondary Metabolites Degradation,Degradation/Utilization/Assimilation	Sugar Derivatives Degradation	Degradation	0	0	No	0	0	No	0	0	No	0	0	No	0	0	No	0	0	No	0	0	No	0	0	No	0	0	No	0	0	No
Pathway	PWY.4981..L.proline.biosynthesis.II..from.arginine.	PWY-4981	L proline biosynthesis II from arginine	PROLINE-SYN,IND-AMINO-ACID-SYN,Amino Acids Biosynthesis,Biosynthesis	Amino Acids Biosynthesis	Biosynthesis	0	0	No	0	0	No	0	0	No	0.660964	0	No	0	0	No	0	0	No	0	0	No	0.16877	0	No	0	0	No	0	0	No
Pathway	PWY.4984..urea.cycle	PWY-4984	urea cycle	NITROGEN-DEG,Inorganic Nutrients Metabolism,Degradation/Utilization/Assimilation	Inorganic Nutrients Metabolism	Degradation	0	0	No	0	0	No	0	0	No	0	0	No	0	0	No	0	0	No	0	0	No	0	0	No	0	0	No	0	0	No
Pathway	PWY.5005..biotin.biosynthesis.II	PWY-5005	biotin biosynthesis II	BIOTIN-SYN,Vitamin-Biosynthesis,Cofactors, Prosthetic Groups, Electron Carriers Biosynthesis,Biosynthesis	Vitamin-Biosynthesis	Biosynthesis	0.0340156	0	No	0	0	No	0	0	No	0	0	No	0	0	No	-0.280695	0	No	0	0	No	0	0	No	0	0	No	0	0	No
Pathway	PWY.5022..4.aminobutanoate.degradation.V	PWY-5022	4 aminobutanoate degradation V	4-Aminobutyraye-Degradation,AMINE-DEG,Degradation	AMINE-DEG	Degradation	0	0	No	0	0	No	0	0	No	0	0	No	0	0	No	0	0	No	0	0	No	0	0	No	0	0	No	0	0	No
Pathway	PWY.5030..L.histidine.degradation.III	PWY-5030	L histidine degradation III	HISTIDINE-DEG,Proteinogenic-Amino-Acids-Degradation,Amino Acids Degradation,Degradation/Utilization/Assimilation	Amino Acids Degradation	Degradation	0	0	No	0	0	No	0	0	No	0	0	No	0	0	No	0	0	No	0	0	No	0	0	No	0	0	No	0	0	No
Pathway	PWY.5083..NAD.NADH.phosphorylation.and.dephosphorylation	PWY-5083	NAD NADH phosphorylation and dephosphorylation	NAD-Metabolism,Cofactor-Biosynthesis,Biosynthesis	NAD-Metabolism	Biosynthesis	0	0	No	0	0	No	0	0	No	0	0	No	0	0	No	0	0	No	0	0	No	0	0	No	0	0	No	0	0	No
Pathway	PWY.5088..L.glutamate.degradation.VIII..to.propanoate.	PWY-5088	L glutamate degradation VIII to propanoate	Fermentation,Energy-Metabolism,Pathways	Fermentation	Energy-Metabolism	0	0	No	0	0	No	0	0	No	0	0	No	0.120721	0	No	0	0	No	0	0	No	0	0	No	0	0	No	0	0	No
Pathway	PWY.5097..L.lysine.biosynthesis.VI	PWY-5097	L lysine biosynthesis VI	LYSINE-SYN,IND-AMINO-ACID-SYN,Amino Acids Biosynthesis,Biosynthesis	Amino Acids Biosynthesis	Biosynthesis	0	0	No	0	0	No	0	0	No	0	0	No	0	0	No	0	0	No	0	0	No	0	0	No	0	0	No	0	0	No
Pathway	PWY.5100..pyruvate.fermentation.to.acetate.and.lactate.II	PWY-5100	pyruvate fermentation to acetate and lactate II	Pyruvate-Degradation,Fermentation,Energy-Metabolism,Pathways	Fermentation	Energy-Metabolism	0.0430001	0	No	0	0	No	0	0	No	0	0	No	0	0	No	0	0	No	0	0	No	0	0	No	0.324129	0	No	1.10958	0	No
Pathway	PWY.5101..L.isoleucine.biosynthesis.II	PWY-5101	L isoleucine biosynthesis II	ISOLEUCINE-SYN,IND-AMINO-ACID-SYN,Amino Acids Biosynthesis,Biosynthesis	Amino Acids Biosynthesis	Biosynthesis	0	0	No	0	0	No	0	0	No	0	0	No	0	0	No	0	0	No	0	0	No	0	0	No	0	0	No	0	0	No
Pathway	PWY.5103..L.isoleucine.biosynthesis.III	PWY-5103	L isoleucine biosynthesis III	ISOLEUCINE-SYN,IND-AMINO-ACID-SYN,Amino Acids Biosynthesis,Biosynthesis	Amino Acids Biosynthesis	Biosynthesis	0	0.0380221	No	0	0	No	0	0	No	0	0	No	1.27274	0	No	0	0	No	0	0	No	0	0	No	0	0	No	0	0	No
Pathway	PWY.5104..L.isoleucine.biosynthesis.IV	PWY-5104	L isoleucine biosynthesis IV	ISOLEUCINE-SYN,IND-AMINO-ACID-SYN,Amino Acids Biosynthesis,Biosynthesis	Amino Acids Biosynthesis	Biosynthesis	0.321208	0	No	0	0	No	0	0	No	0.927037	0	No	2.48155	0	No	1.10089	0	No	0	0	No	0	0	No	0.0856031	0	No	0	0	No
Pathway	PWY.5121..superpathway.of.geranylgeranyl.diphosphate.biosynthesis.II..via.MEP.	PWY-5121	superpathway of geranylgeranyl diphosphate biosynthesis II (via MEP)	DITERPENOID-SYN,Terpenoid-Biosynthesis,Secondary Metabolites Biosynthesis,Biosynthesis	Secondary Metabolites Biosynthesis	Biosynthesis	0.0215105	0	No	0	0	No	0.0499829	0	No	0	0	No	0	0	No	0	0	No	0	0	No	0	0	No	0	0	No	0	0	No
Pathway	PWY.5136..fatty.acid..beta..oxidation.II..peroxisome.	PWY-5136	fatty acid andbeta oxidation II peroxisome	Fatty-Acid-Degradation,Fatty-Acid-and-Lipid-Degradation,Degradation	Fatty-Acid-and-Lipid-Degradation	Degradation	0	0	No	0	0	No	0	0	No	0	0	No	0	0	No	0	0	No	0	0	No	0	0	No	0	0	No	0	0	No
Pathway	PWY.5138..unsaturated..even.numbered.fatty.acid..beta..oxidation	PWY-5138	unsaturated even numbered fatty acid andbeta oxidation	Fatty-Acid-Degradation,Fatty-Acid-and-Lipid-Degradation,Degradation	Fatty-Acid-and-Lipid-Degradation	Degradation	0	0	No	0	0	No	0	0	No	0	0	No	0	0	No	0	0	No	0	0	No	0	0	No	0	0	No	0	0	No
Pathway	PWY.5154..L.arginine.biosynthesis.III..via.N.acetyl.L.citrulline.	PWY-5154	L arginine biosynthesis III via N acetyl L citrulline	ARGININE-SYN,IND-AMINO-ACID-SYN,Amino Acids Biosynthesis,Biosynthesis	Amino Acids Biosynthesis	Biosynthesis	-0.0944832	0	No	0	0	No	0	0	No	0	0	No	0	0	No	0	0	No	0	0	No	0	0	No	0	0	No	0	0	No
Pathway	PWY.5173..superpathway.of.acetyl.CoA.biosynthesis	PWY-5173	superpathway of acetyl CoA biosynthesis	Acetyl-CoA-Biosynthesis,Energy-Metabolism,Pathways	Acetyl-CoA-Biosynthesis	Energy-Metabolism	-0.0233734	0	No	0	0	No	0	0	No	0	0	No	0	0	No	0	0	No	0	0	No	0	0	No	0	0	No	0	0	No
Pathway	PWY.5177..glutaryl.CoA.degradation	PWY-5177	glutaryl CoA degradation	Carboxylates Degradation,Degradation,Pathways	Carboxylates Degradation	Degradation	0.275614	0	No	0	0	No	0	0	No	0.842078	0	No	0	0	No	0	0	No	0	0	No	0.258228	0	No	0	0	No	0	0	No
Pathway	PWY.5188..tetrapyrrole.biosynthesis.I..from.glutamate.	PWY-5188	tetrapyrrole biosynthesis I (from glutamate)	Tetrapyrrole-Biosynthesis,Cofactor-Biosynthesis,Biosynthesis	Cofactor-Biosynthesis	Biosynthesis	-0.403516	0	No	0	0	No	0	0	No	0	0	No	0	0	No	0	0	No	0	0	No	0	0	No	0	0	No	0	0	No
Pathway	PWY.5189..tetrapyrrole.biosynthesis.II..from.glycine.	PWY-5189	tetrapyrrole biosynthesis II (from glycine)	Tetrapyrrole-Biosynthesis,Cofactor-Biosynthesis,Biosynthesis	Cofactor-Biosynthesis	Biosynthesis	0	0	No	0	0	No	0	0	No	0	0	No	0	0	No	0	0	No	0	0	No	0	0	No	0	0	No	0	0	No
Pathway	PWY.5345..superpathway.of.L.methionine.biosynthesis..by.sulfhydrylation.	PWY-5345	superpathway of L methionine biosynthesis by sulfhydrylation	Methionine-De-novo-Biosynthesis,METHIONINE-SYN,Proteinogenic Amino Acids Biosynthesis,Amino Acids Biosynthesis,Biosynthesis	Amino Acids Biosynthesis	Biosynthesis	0	0	No	0	0	No	0	0	No	0	0	No	0	0	No	0	0	No	0	0	No	0	0	No	0	0	No	-0.113866	0	No
Pathway	PWY.5347..superpathway.of.L.methionine.biosynthesis..transsulfuration.	PWY-5347	superpathway of L methionine biosynthesis transsulfuration	Methionine-De-novo-Biosynthesis,METHIONINE-SYN,Proteinogenic Amino Acids Biosynthesis,Amino Acids Biosynthesis,Biosynthesis	Amino Acids Biosynthesis	Biosynthesis	0	0	No	0	0	No	0	0	No	0	0	No	0	0	No	0	0	No	0	0	No	0	0	No	0	0	No	0	0	No
Pathway	PWY.5367..petroselinate.biosynthesis	PWY-5367	petroselinate biosynthesis	Unsaturated-Fatty-Acids-Biosynthesis,Fatty-acid-biosynthesis,Fatty Acid and Lipid Biosynthesis,Biosynthesis	Fatty Acid and Lipid Biosynthesis	Biosynthesis	0	0.0841685	No	0	0	No	0	0	No	0	0	No	0	0	No	0.103017	0	No	0	0	No	-0.0870393	0	No	0	0	No	0	0.329846	No
Pathway	PWY.5384..sucrose.degradation.IV..sucrose.phosphorylase.	PWY-5384	sucrose degradation IV (sucrose phosphorylase)	SUCROSE-DEG,Sugars-And-Polysaccharides-Degradation,Carbohydrates Degradation,Degradation/Utilization/Assimilation	Carbohydrates Degradation	Degradation	0	0	No	0	0	No	0	0	No	0	0	No	0	0	No	0.130901	0	No	0	0	No	0	0	No	0	0	No	0	0	No
Pathway	PWY.5415..catechol.degradation.I..meta.cleavage.pathway.	PWY-5415	catechol degradation I (meta-cleavage pathway)	Catechol-Degradation,Aromatic Compounds Degradation,Degradation	Aromatic Compounds Degradation	Degradation	0	0	No	0	0	No	0	0	No	0	0	No	0	0	No	0	0	No	0	0	No	0	0	No	0	0	No	0	0	No
Pathway	PWY.5464..superpathway.of.cytosolic.glycolysis..plants...pyruvate.dehydrogenase.and.TCA.cycle	PWY-5464	superpathway of cytosolic glycolysis (plants), pyruvate dehydrogenase and TCA cycle	Energy-Metabolism,Pathways	Glycolysis	Energy-Metabolism	0	0	No	0	0	No	0	0	No	0	0	No	-0.258572	0	No	0	0	No	0	0	No	0	0	No	0	0	No	0	0	No
Pathway	PWY.5484..glycolysis.II..from.fructose.6.phosphate.	PWY-5484	glycolysis II (from fructose 6-phosphate)	GLYCOLYSIS-VARIANTS,Energy-Metabolism,Pathways	Glycolysis	Energy-Metabolism	-0.219688	0	No	0	0	No	0	0	No	0	0	No	0	0	No	0	0	No	0	0	No	0	0	No	0	0	No	-0.318585	0	No
Pathway	PWY.5505..L.glutamate.and.L.glutamine.biosynthesis	PWY-5505	L glutamate and L glutamine biosynthesis	GLUTAMATE-SYN,IND-AMINO-ACID-SYN,Amino Acids Biosynthesis,Biosynthesis	Amino Acids Biosynthesis	Biosynthesis	0	0.0770791	No	0	0	No	0	0	No	0	0	No	0	0	No	0	0	No	0	0	No	0	0	No	0	0	No	0	0	No
Pathway	PWY.561..superpathway.of.glyoxylate.cycle.and.fatty.acid.degradation	PWY-561	superpathway of glyoxylate cycle and fatty acid degradation	Energy-Metabolism,Pathways	Fatty-Acid-and-Lipid-Degradation	Degradation	0	0	No	0	0	No	0	0	No	0	0	No	0	0	No	0	0	No	0	0	No	0	0	No	0	0	No	0	0	No
Pathway	PWY.5656..mannosylglycerate.biosynthesis.I	PWY-5656	mannosylglycerate biosynthesis I	Mannosylglycerate-Biosynthesis,Organic-solutes-Biosynthesis,Other Biosynthesis,Biosynthesis	Organic-solutes-Biosynthesis	Biosynthesis	0	0	No	0	0	No	0	0	No	0	0	No	0	0	No	0	0	No	0	0	No	0	0	No	0	0	No	0.0175533	0	No
Pathway	PWY.5659..GDP.mannose.biosynthesis	PWY-5659	GDP mannose biosynthesis	GDP-Sugar-Biosynthesis,Sugar Nucleotides Biosynthesis,Sugars Biosynthesis,Carbohydrates Biosynthesis,Biosynthesis	Carbohydrates Biosynthesis	Biosynthesis	0	0	No	0	0	No	0	0	No	0	0	No	0	0	No	0	0	No	0	0	No	0.148438	0	No	0	0	No	0	0	No
Pathway	PWY.5667..CDP.diacylglycerol.biosynthesis.I	PWY-5667	CDP diacylglycerol biosynthesis I	CDP-diacylglycerol-Biosynthesis,Phospholipid-Biosynthesis,Fatty Acid and Lipid Biosynthesis,Biosynthesis	Fatty Acid and Lipid Biosynthesis	Biosynthesis	0	0	No	0	0	No	0	0	No	0	0	No	0	0	No	0	0	No	0	0	No	0	0	No	0	0	No	0	0	No
Pathway	PWY.5675..nitrate.reduction.V..assimilatory.	PWY-5675	nitrate reduction V (assimilatory)	Nitrate-Reduction,Nitrogen Compounds Metabolism,Inorganic Nutrients Metabolism,Degradation/Utilization/Assimilation	Inorganic Nutrients Metabolism	Degradation	0	0	No	0	0	No	0	0	No	0	0	No	0	0	No	0	0	No	0	0	No	0	0	No	0	0	No	0	0	No
Pathway	PWY.5676..acetyl.CoA.fermentation.to.butanoate.II	PWY-5676	acetyl CoA fermentation to butanoate II	Acetyl-CoA-Butyrate,Fermentation,Energy-Metabolism,Pathways	Fermentation	Energy-Metabolism	-0.194513	-0.0334461	Yes	0	0	No	-0.0258417	0	No	-0.160712	0	No	0	0	No	0	0	No	0	0	No	0	0	No	0	0	No	-0.11643	0	No
Pathway	PWY.5686..UMP.biosynthesis	PWY-5686	UMP biosynthesis	Pyrimid-Ribonucleot-De-Novo-Biosyn,Pyrimidine-De-Novo-Biosyn,Nucleosides and Nucleotides Biosynthesis,Biosynthesis	Nucleosides and Nucleotides Biosynthesis	Biosynthesis	0	0	No	0	0	No	0	0	No	0	0	No	0	0	No	0	0	No	0	0	No	0	0	No	0	0	No	0	0	No
Pathway	PWY.5690..TCA.cycle.II..plants.and.fungi.	PWY-5690	TCA cycle II (plants and fungi)	TCA-VARIANTS,Energy-Metabolism,Pathways	TCA cycle	Energy-Metabolism	0	0	No	0	0	No	0	0	No	0	0	No	0	0	No	0	0	No	0	0	No	0	0	No	0	0	No	0	0	No
Pathway	PWY.5695..urate.biosynthesis.inosine.5..phosphate.degradation	PWY-5695	urate biosynthesis/inosine 5-phosphate degradation	Polyamine-Biosynthesis,Biosynthesis,Pathways	Polyamine-Biosynthesis	Biosynthesis	0	0	No	0	0	No	0	0	No	0	0	No	0	0	No	0	0	No	0	0	No	0	0	No	0	0	No	0	0	No
Pathway	PWY.5705..allantoin.degradation.to.glyoxylate.III	PWY-5705	allantoin degradation to glyoxylate III	Allantoin-degradation,AMINE-DEG,Degradation	AMINE-DEG	Degradation	0	0	No	0	0	No	0	0	No	0	0	No	0	0	No	0	0	No	0	0	No	0	0	No	0	0	No	0	0	No
Pathway	PWY.5723..Rubisco.shunt	PWY-5723	Rubisco shunt	Energy-Metabolism,Pathways	other	Energy-Metabolism	0	0	No	0	0	No	-0.27341	0	No	0	0	No	0	0	No	0	0	No	0	0	No	0	0	No	0	0	No	0	0	No
Pathway	PWY.5747..2.methylcitrate.cycle.II	PWY-5747	2 methylcitrate cycle II	Methyl-Citrate-Cycle,Propionate-Degradation,Carboxylates Degradation,Degradation/Utilization/Assimilation	Carboxylates Degradation	Degradation	0	0	No	0	0	No	-0.0414547	0	No	-0.0701297	0	No	0	0	No	0	0	No	0	0	No	-0.0333658	0	No	0	0	No	-0.136612	0	No
Pathway	PWY.5791..1.4.dihydroxy.2.naphthoate.biosynthesis.II..plants.	PWY-5791	14 dihydroxy 2 naphthoate biosynthesis II plants	#N/A	Quinone-Biosynthesis	Biosynthesis	0	0	No	0	0	No	0	0	No	0	0	No	0	0	No	0	0	No	0	0	No	0	0	No	0	0	No	0	0	No
Pathway	PWY.5837..1.4.dihydroxy.2.naphthoate.biosynthesis.I	PWY-5837	1,4-dihydroxy-2-naphthoate biosynthesis	DHNA-Biosynthesis,Quinone-Biosynthesis,Cofactors, Prosthetic Groups, Electron Carriers Biosynthesis,Biosynthesis	Quinone-Biosynthesis	Biosynthesis	0	0	No	0	0	No	0	0	No	0	0	No	0	0	No	0	0	No	0	0	No	0	0	No	0	0	No	0	0	No
Pathway	PWY.5838..superpathway.of.menaquinol.8.biosynthesis.I	PWY-5838	superpathway of menaquinol 8 biosynthesis I	Menaquinone-Biosynthesis,Quinone-Biosynthesis,Cofactors, Prosthetic Groups, Electron Carriers Biosynthesis,Biosynthesis	Quinone-Biosynthesis	Biosynthesis	0	0	No	0	0	No	0	0	No	0	0	No	0	0	No	0	0	No	0	0	No	0	0	No	0	0	No	0	0	No
Pathway	PWY.5840..superpathway.of.menaquinol.7.biosynthesis	PWY-5840	superpathway of menaquinol 7 biosynthesis	Menaquinone-Biosynthesis,Quinone-Biosynthesis,Cofactors, Prosthetic Groups, Electron Carriers Biosynthesis,Biosynthesis	Quinone-Biosynthesis	Biosynthesis	-0.00349075	-0.0678908	Yes	0	0	No	0	0	No	0	0	No	0	0	No	0	0	No	0	0	No	0	0	No	0	0	No	0	0	No
Pathway	PWY.5845..superpathway.of.menaquinol.9.biosynthesis	PWY-5845	superpathway of menaquinol 9 biosynthesis	Menaquinone-Biosynthesis,Quinone-Biosynthesis,Cofactors, Prosthetic Groups, Electron Carriers Biosynthesis,Biosynthesis	Quinone-Biosynthesis	Biosynthesis	0	0	No	0	0	No	0	0	No	0	0	No	0	0	No	0	0	No	0	0	No	0	0	No	0	0	No	0	0	No
Pathway	PWY.5850..superpathway.of.menaquinol.6.biosynthesis.I	PWY-5850	superpathway of menaquinol 6 biosynthesis I	Menaquinone-Biosynthesis,Quinone-Biosynthesis,Cofactors, Prosthetic Groups, Electron Carriers Biosynthesis,Biosynthesis	Quinone-Biosynthesis	Biosynthesis	0	0	No	0	0	No	0	0	No	0	0	No	0	0	No	0	0	No	0	0	No	0	0	No	0	0	No	0	0	No
Pathway	PWY.5855..ubiquinol.7.biosynthesis..prokaryotic.	PWY-5855	ubiquinol 7 biosynthesis prokaryotic	Ubiquinone-Biosynthesis,Quinone-Biosynthesis,Cofactors, Prosthetic Groups, Electron Carriers Biosynthesis,Biosynthesis	Quinone-Biosynthesis	Biosynthesis	-0.0193219	0	No	0	0	No	0	0	No	0	0	No	0	0	No	0	0	No	0	0	No	0	0	No	0	0	No	0	0	No
Pathway	PWY.5856..ubiquinol.9.biosynthesis..prokaryotic.	PWY-5856	ubiquinol 9 biosynthesis prokaryotic	Ubiquinone-Biosynthesis,Quinone-Biosynthesis,Cofactors, Prosthetic Groups, Electron Carriers Biosynthesis,Biosynthesis	Quinone-Biosynthesis	Biosynthesis	-0.0159348	0	No	0	0	No	0	0	No	0	0	No	0	0	No	0	0	No	0	0	No	0	0	No	0	0	No	0	0	No
Pathway	PWY.5857..ubiquinol.10.biosynthesis..prokaryotic.	PWY-5857	ubiquinol 10 biosynthesis prokaryotic	Ubiquinone-Biosynthesis,Quinone-Biosynthesis,Cofactors, Prosthetic Groups, Electron Carriers Biosynthesis,Biosynthesis	Quinone-Biosynthesis	Biosynthesis	-0.0126637	0	No	0	0	No	0	0	No	0	0	No	0	0	No	0	0	No	0	0	No	0	0	No	0	0	No	0	0	No
Pathway	PWY.5860..superpathway.of.demethylmenaquinol.6.biosynthesis.I	PWY-5860	superpathway of demethylmenaquinol 6 biosynthesis I	Demethylmenaquinol-6-Biosynthesis,Demethylmenaquinone-Biosynthesis,Quinone-Biosynthesis,Cofactors, Prosthetic Groups, Electron Carriers Biosynthesis,Biosynthesis	Quinone-Biosynthesis	Biosynthesis	0	0	No	0	0	No	0	0	No	0	0	No	0	0	No	0	0	No	0	0	No	0	0	No	0	0	No	0	0	No
Pathway	PWY.5861..superpathway.of.demethylmenaquinol.8.biosynthesis	PWY-5861	superpathway of demethylmenaquinol 8 biosynthesis	Demethylmenaquinol-8-Biosynthesis,Demethylmenaquinone-Biosynthesis,Quinone-Biosynthesis,Cofactors, Prosthetic Groups, Electron Carriers Biosynthesis,Biosynthesis	Quinone-Biosynthesis	Biosynthesis	0	0	No	0	0	No	0	0	No	0	0	No	0	0	No	0	0	No	0	0	No	0	0	No	0	0	No	0	0	No
Pathway	PWY.5862..superpathway.of.demethylmenaquinol.9.biosynthesis	PWY-5862	superpathway of demethylmenaquinol 9 biosynthesis	Demethylmenaquinone-Biosynthesis,Quinone-Biosynthesis,Cofactors, Prosthetic Groups, Electron Carriers Biosynthesis,Biosynthesis	Quinone-Biosynthesis	Biosynthesis	0	0	No	0	0	No	0	0	No	0	0	No	0	0	No	0	0	No	0	0	No	0	0	No	0	0	No	0	0	No
Pathway	PWY.5863..superpathway.of.phylloquinol.biosynthesis	PWY-5863	superpathway of phylloquinol biosynthesis	Phylloquinone-Biosynthesis,Quinone-Biosynthesis,Cofactors, Prosthetic Groups, Electron Carriers Biosynthesis,Biosynthesis	Quinone-Biosynthesis	Biosynthesis	0	0	No	0	0	No	0	0	No	0	0	No	0	0	No	0	0	No	0	0	No	0	0	No	0	0	No	0	0	No
Pathway	PWY.5871..ubiquinol.9.biosynthesis..eukaryotic.	PWY-5871	ubiquinol 9 biosynthesis eukaryotic	Ubiquinone-Biosynthesis,Quinone-Biosynthesis,Cofactors, Prosthetic Groups, Electron Carriers Biosynthesis,Biosynthesis	Quinone-Biosynthesis	Biosynthesis	-0.238451	0	No	0	0	No	0	0	No	0	0	No	-0.0334962	0	No	0	0	No	0	0	No	0	0	No	0	0	No	0	0	No
Pathway	PWY.5873..ubiquinol.7.biosynthesis..eukaryotic.	PWY-5873	ubiquinol 7 biosynthesis eukaryotic	Ubiquinone-Biosynthesis,Quinone-Biosynthesis,Cofactors, Prosthetic Groups, Electron Carriers Biosynthesis,Biosynthesis	Quinone-Biosynthesis	Biosynthesis	-0.237554	0	No	0	0	No	0	0	No	0	0	No	-0.0208599	0	No	0	0	No	0	0	No	0	0	No	0	0	No	0	0	No
Pathway	PWY.5896..superpathway.of.menaquinol.10.biosynthesis	PWY-5896	superpathway of menaquinol 10 biosynthesis	Menaquinone-Biosynthesis,Quinone-Biosynthesis,Cofactors, Prosthetic Groups, Electron Carriers Biosynthesis,Biosynthesis	Quinone-Biosynthesis	Biosynthesis	0	0	No	0	0	No	0	0	No	0	0	No	0	0	No	0	0	No	0	0	No	0	0	No	0	0	No	0	0	No
Pathway	PWY.5897..superpathway.of.menaquinol.11.biosynthesis	PWY-5897	superpathway of menaquinol 11 biosynthesis	Menaquinone-Biosynthesis,Quinone-Biosynthesis,Cofactors, Prosthetic Groups, Electron Carriers Biosynthesis,Biosynthesis	Quinone-Biosynthesis	Biosynthesis	0	0	No	0	0	No	0	0	No	0	0	No	0	0	No	0	0	No	0	0	No	0	0	No	0	0	No	0	0	No
Pathway	PWY.5898..superpathway.of.menaquinol.12.biosynthesis	PWY-5898	superpathway of menaquinol 12 biosynthesis	Menaquinone-Biosynthesis,Quinone-Biosynthesis,Cofactors, Prosthetic Groups, Electron Carriers Biosynthesis,Biosynthesis	Quinone-Biosynthesis	Biosynthesis	0	0	No	0	0	No	0	0	No	0	0	No	0	0	No	0	0	No	0	0	No	0	0	No	0	0	No	0	0	No
Pathway	PWY.5899..superpathway.of.menaquinol.13.biosynthesis	PWY-5899	superpathway of menaquinol 13 biosynthesis	Menaquinone-Biosynthesis,Quinone-Biosynthesis,Cofactors, Prosthetic Groups, Electron Carriers Biosynthesis,Biosynthesis	Quinone-Biosynthesis	Biosynthesis	0	0	No	0	0	No	0	0	No	0	0	No	0	0	No	0	0	No	0	0	No	0	0	No	0	0	No	0	0	No
Pathway	PWY.5913..TCA.cycle.VI..obligate.autotrophs.	PWY-5913	partial TCA cycle (obligate autotrophs)	TCA-VARIANTS,Energy-Metabolism,Pathways	TCA cycle	Energy-Metabolism	0	0	No	0	0	No	0	0	No	0	0	No	0	0	No	0	0	No	0	0	No	0	0	No	0	0	No	0	0	No
Pathway	PWY.5918..superpathay.of.heme.biosynthesis.from.glutamate	PWY-5918	superpathay of heme biosynthesis from glutamate	HEME-SYN,Porphyrin Compounds Biosynthesis,Cofactors, Prosthetic Groups, Electron Carriers Biosynthesis,Biosynthesis	Porphyrin Compounds Biosynthesis	Biosynthesis	0	0	No	0	0	No	0	0	No	0	0	No	0	0	No	0	0	No	0	0	No	0	0	No	0	0	No	0	0	No
Pathway	PWY.5920..superpathway.of.heme.biosynthesis.from.glycine	PWY-5920	superpathway of heme biosynthesis from glycine	HEME-SYN,Porphyrin Compounds Biosynthesis,Cofactors, Prosthetic Groups, Electron Carriers Biosynthesis,Biosynthesis	Porphyrin Compounds Biosynthesis	Biosynthesis	0	0	No	0	0	No	0	0	No	0	0	No	0	0	No	0	0	No	0	0	No	0	0	No	0	0	No	0	0	No
Pathway	PWY.5941..glycogen.degradation.II..eukaryotic.	PWY-5941	glycogen degradation II eukaryotic	Glycogen-Degradation,POLYSACCHARIDES-DEG,Degradation/Utilization/Assimilation	POLYSACCHARIDES-DEG	Degradation	-0.261143	0	No	0	0	No	-0.0389268	0	No	-0.0687737	0	No	0	0	No	0	0	No	0	0	No	-0.585252	0	No	-0.0426268	0	No	0	0	No
Pathway	PWY.5971..palmitate.biosynthesis.II..bacteria.and.plants.	PWY-5971	palmitate biosynthesis II (bacteria and plants)	Palmitate-Biosynthesis,Fatty-acid-biosynthesis,Fatty Acid and Lipid Biosynthesis,Biosynthesis	Fatty Acid and Lipid Biosynthesis	Biosynthesis	0	0	No	0	0	No	-0.0460097	0	No	0	0	No	0	0	No	0	0	No	0	0	No	0	0	No	0	0	No	0	0	No
Pathway	PWY.5973..cis.vaccenate.biosynthesis	PWY-5973	cis vaccenate biosynthesis	Unsaturated-Fatty-Acids-Biosynthesis,Fatty-acid-biosynthesis,Fatty Acid and Lipid Biosynthesis,Biosynthesis	Fatty Acid and Lipid Biosynthesis	Biosynthesis	0	0	No	0	0	No	0	0	No	0	0	No	0	0	No	0	0	No	0	0	No	0	0	No	0	0	No	0	0	No
Pathway	PWY.5989..stearate.biosynthesis.II..bacteria.and.plants.	PWY-5989	stearate biosynthesis II (bacteria and plants)	Stearate-Biosynthesis,Fatty-acid-biosynthesis,Fatty Acid and Lipid Biosynthesis,Biosynthesis	Fatty Acid and Lipid Biosynthesis	Biosynthesis	-0.0449203	0	No	0	0	No	0	0	No	0	0	No	0	0	No	0	0	No	0	0	No	0	0	No	0	0	No	0	0	No
Pathway	PWY.6113..superpathway.of.mycolate.biosynthesis	PWY-6113	superpathway of mycolate biosynthesis	Fatty-acid-biosynthesis,Lipid-Biosynthesis,Fatty Acid and Lipid Biosynthesis,Biosynthesis	Fatty Acid and Lipid Biosynthesis	Biosynthesis	-0.0623653	0	No	0	0	No	0	0	No	0	0	No	0	0	No	0	0	No	0	0	No	0	0	No	0	0	No	0	0	No
Pathway	PWY.6121..5.aminoimidazole.ribonucleotide.biosynthesis.I	PWY-6121	5 aminoimidazole ribonucleotide biosynthesis I	AIR-Biosynthesis,PUR-NUC-SYN,Nucleosides and Nucleotides Biosynthesis,Biosynthesis	Nucleosides and Nucleotides Biosynthesis	Biosynthesis	0	0	No	0	0	No	0	4.75362	No	0	0	No	0	0	No	0	0	No	0	0	No	0	0	No	0	0	No	0	0	No
Pathway	PWY.6122..5.aminoimidazole.ribonucleotide.biosynthesis.II	PWY-6122	5 aminoimidazole ribonucleotide biosynthesis II	AIR-Biosynthesis,PUR-NUC-SYN,Nucleosides and Nucleotides Biosynthesis,Biosynthesis	Nucleosides and Nucleotides Biosynthesis	Biosynthesis	0	0	No	0	0	No	0	0	No	0	0	No	0	0	No	0	0	No	0	0	No	0	0	No	0	0	No	0	0	No
Pathway	PWY.6123..inosine.5..phosphate.biosynthesis.I	PWY-6123	inosine 5 phosphate biosynthesis I	IMP-Biosynthesis,Purine-Ribonuc-De-Novo-Biosynthesis,Purine Nucleotide Biosynthesis,Nucleosides and Nucleotides Biosynthesis,Biosynthesis	Nucleosides and Nucleotides Biosynthesis	Biosynthesis	0.377402	0	No	0	0	No	0	0	No	0	0	No	0	0	No	0	0	No	0	0	No	0	0	No	0	0	No	0	0	No
Pathway	PWY.6124..inosine.5..phosphate.biosynthesis.II	PWY-6124	inosine 5 phosphate biosynthesis II	IMP-Biosynthesis,Purine-Ribonuc-De-Novo-Biosynthesis,Purine Nucleotide Biosynthesis,Nucleosides and Nucleotides Biosynthesis,Biosynthesis	Nucleosides and Nucleotides Biosynthesis	Biosynthesis	1.65133	0	No	0	0	No	0	0	No	0.113712	0	No	0	0	No	0	0	No	0	0	No	1.10317	0	No	0	0	No	0	0	No
Pathway	PWY.6125..superpathway.of.guanosine.nucleotides.de.novo.biosynthesis.II	PWY-6125	superpathway of guanosine nucleotides de novo biosynthesis II	Purine-Nucleotide-De-Novo-Biosynthesis,PUR-NUC-SYN,Nucleosides and Nucleotides Biosynthesis,Biosynthesis	Nucleosides and Nucleotides Biosynthesis	Biosynthesis	0	0	No	0	0	No	0	0	No	0	0	No	0	0	No	0	0	No	0	0	No	0	0	No	0	0	No	0	0	No
Pathway	PWY.6126..superpathway.of.adenosine.nucleotides.de.novo.biosynthesis.II	PWY-6126	superpathway of adenosine nucleotides de novo biosynthesis II	Purine-Nucleotide-De-Novo-Biosynthesis,PUR-NUC-SYN,Nucleosides and Nucleotides Biosynthesis,Biosynthesis	Nucleosides and Nucleotides Biosynthesis	Biosynthesis	0	0	No	0	0	No	0	0	No	0	0	No	0	0	No	0	0	No	0	0	No	0	0	No	0	0	No	0	0	No
Pathway	PWY.6147..6.hydroxymethyl.dihydropterin.diphosphate.biosynthesis.I	PWY-6147	6 hydroxymethyl dihydropterin diphosphate biosynthesis I	6-HM-Dihydropterin-PP-Biosynthesis,Folate-Biosynthesis,Vitamin-Biosynthesis,Cofactors, Prosthetic Groups, Electron Carriers Biosynthesis,Biosynthesis	Vitamin-Biosynthesis	Biosynthesis	0	0	No	0	0	No	0	0	No	0	0	No	0	0	No	0	0	No	0	0	No	0	0	No	0	0	No	0	0	No
Pathway	PWY.6151..S.adenosyl.L.methionine.cycle.I	PWY-6151	S adenosyl L methionine cycle I	S-adenosyl-L-methionine-cycle,L-Methionine-Salvage,L-methionine Biosynthesis,Proteinogenic Amino Acids Biosynthesis,Amino Acids Biosynthesis,Biosynthesis	Amino Acids Biosynthesis	Biosynthesis	0	0	No	0	0	No	0	0	No	0	0	No	0	0	No	0	0	No	0	0	No	0	0	No	0	0	No	0	0	No
Pathway	PWY.6163..chorismate.biosynthesis.from.3.dehydroquinate	PWY-6163	chorismate biosynthesis from 3 dehydroquinate	Chorismate-Biosynthesis,Aromatic Compounds Biosynthesis,Biosynthesis	Aromatic Compounds Biosynthesis	Biosynthesis	0	0.695704	No	0	0	No	0	0	No	0	0.563466	No	0	0	No	0	0	No	0	0	No	0	0	No	0	0	No	0	1.78716	No
Pathway	PWY.6168..flavin.biosynthesis.III..fungi.	PWY-6168	flavin biosynthesis III (fungi)	Flavin-Biosynthesis,Vitamin-Biosynthesis,Cofactors, Prosthetic Groups, Electron Carriers Biosynthesis,Biosynthesis	Vitamin-Biosynthesis	Biosynthesis	0	0	No	0	0	No	0	0	No	0	0	No	0	0	No	0	0	No	0	0	No	0	0	No	0	0	No	0	0	No
Pathway	PWY.621..sucrose.degradation.III..sucrose.invertase.	PWY-621	sucrose degradation III (sucrose invertase)	SUCROSE-DEG,Sugars-And-Polysaccharides-Degradation,Carbohydrates Degradation,Degradation/Utilization/Assimilation	Carbohydrates Degradation	Degradation	0	0	No	0	0	No	0	0	No	1.45005	0	No	0	0	No	0	0	No	0	0	No	0.123336	0	No	0	0	No	0	0.356111	No
Pathway	PWY.6263..superpathway.of.menaquinol.8.biosynthesis.II	PWY-6263	superpathway of menaquinol 8 biosynthesis II	Menaquinone-Biosynthesis,Quinone-Biosynthesis,Cofactors, Prosthetic Groups, Electron Carriers Biosynthesis,Biosynthesis	Quinone-Biosynthesis	Biosynthesis	0.0660213	0	No	0	0	No	0	0	No	0	0	No	0	0	No	0	0	No	0	0	No	0	0	No	0	0	No	0	0	No
Pathway	PWY.6270..isoprene.biosynthesis.I	PWY-6270	isoprene biosynthesis I	ISOPRENOIDS,Terpenoid-Biosynthesis,Secondary Metabolites Biosynthesis,Biosynthesis	Secondary Metabolites Biosynthesis	Biosynthesis	0	0	No	0	0	No	0	0	No	-0.172064	0	No	-0.561759	0	No	-1.18897	0	No	0	0	No	-0.0834844	0	No	-0.624058	0	No	0	0	No
Pathway	PWY.6277..superpathway.of.5.aminoimidazole.ribonucleotide.biosynthesis	PWY-6277	superpathway of 5 aminoimidazole ribonucleotide biosynthesis	AIR-Biosynthesis,PUR-NUC-SYN,Nucleosides and Nucleotides Biosynthesis,Biosynthesis	Nucleosides and Nucleotides Biosynthesis	Biosynthesis	0	0	No	0	0	No	0	0	No	0	0	No	0	0	No	0	0	No	0	0	No	0	0	No	0	0	No	0	0	No
Pathway	PWY.6282..palmitoleate.biosynthesis.I..from..5Z..dodec.5.enoate.	PWY-6282	palmitoleate biosynthesis I (from (5Z)-dodec-5-enoate)	Palmitoleate-Biosynthesis,Unsaturated-Fatty-Acids-Biosynthesis,Fatty-acid-biosynthesis,Fatty Acid and Lipid Biosynthesis,Biosynthesis	Fatty Acid and Lipid Biosynthesis	Biosynthesis	0	0	No	0	0	No	0	0	No	0	0	No	0	0	No	0	0	No	0	0	No	0	0	No	0	0	No	0	0	No
Pathway	PWY.6284..superpathway.of.unsaturated.fatty.acids.biosynthesis..E..coli.	PWY-6284	superpathway of unsaturated fatty acids biosynthesis (E. coli)	Unsaturated-Fatty-Acids-Biosynthesis,Fatty-acid-biosynthesis,Fatty Acid and Lipid Biosynthesis,Biosynthesis	Fatty Acid and Lipid Biosynthesis	Biosynthesis	0	0	No	0	0	No	0	0	No	0	0	No	0	0	No	0	0	No	0	0	No	0	0	No	0	0	No	0	0	No
Pathway	PWY.6285..superpathway.of.fatty.acids.biosynthesis..E..coli.	PWY-6285	superpathway of fatty acids biosynthesis (E. coli)	Fatty-acid-biosynthesis,Lipid-Biosynthesis,Fatty Acid and Lipid Biosynthesis,Biosynthesis	Fatty Acid and Lipid Biosynthesis	Biosynthesis	0	0	No	0	0	No	0	0	No	0	0	No	0	0	No	0.511141	0	No	0	0	No	-0.0141189	0	No	0	0	No	0	0	No
Pathway	PWY.6305..putrescine.biosynthesis.IV	PWY-6305	putrescine biosynthesis IV	Putrescine-Biosynthesis,Polyamine-Biosynthesis,Biosynthesis	Polyamine-Biosynthesis	Biosynthesis	0.365317	0	No	0	0	No	1.10519	0	No	0.704231	0	No	0	0	No	0	0	No	0	0	No	0.607642	0	No	0	0	No	0.877176	0	No
Pathway	PWY.6317..galactose.degradation.I..Leloir.pathway.	PWY-6317	D-galactose degradation I (Leloir pathway)	GALACTOSE-DEGRADATION,Sugars-And-Polysaccharides-Degradation,Carbohydrates Degradation,Degradation/Utilization/Assimilation	Carbohydrates Degradation	Degradation	0	0	No	0	0	No	0	0	No	0	0	No	0	0	No	0	0	No	0	0	No	0	0	No	0	0	No	0	0	No
Pathway	PWY.6318..L.phenylalanine.degradation.IV..mammalian..via.side.chain.	PWY-6318	L phenylalanine degradation IV mammalian via side chain	PHENYLALANINE-DEG,Proteinogenic-Amino-Acids-Degradation,Amino Acids Degradation,Degradation/Utilization/Assimilation	Amino Acids Degradation	Degradation	0	0	No	0	0	No	0	0	No	0	0	No	0	0	No	0	0	No	0	0	No	0	0	No	0	0	No	0	0	No
Pathway	PWY.6353..purine.nucleotides.degradation.II..aerobic.	PWY-6353	purine nucleotides degradation II (aerobic)	Purine-Degradation,Nucleosides and Nucleotides Degradation,Degradation/Utilization/Assimilation	Nucleosides and Nucleotides Degradation	Degradation	0	0	No	0	0	No	0	0	No	0	0	No	0	0	No	0.262291	0	No	0	0	No	0	0	No	0	0	No	0	0	No
Pathway	PWY.6385..peptidoglycan.biosynthesis.III..mycobacteria.	PWY-6385	peptidoglycan biosynthesis III (mycobacteria)	Peptidoglycan-Biosynthesis,Cell-Wall-Biosynthesis,Cell Structures Biosynthesis,Biosynthesis	Cell Structures Biosynthesis	Biosynthesis	0	0	No	0	0	No	0	0	No	0	0	No	0	0	No	0	0	No	0	0	No	0	0	No	0	0	No	0	0	No
Pathway	PWY.6386..UDP.N.acetylmuramoyl.pentapeptide.biosynthesis.II..lysine.containing.	PWY-6386	UDP N acetylmuramoyl pentapeptide biosynthesis II lysine containing	Acetylmuramoyl-Pentapeptide-Biosynthesis,Cell-Wall-Biosynthesis,Cell Structures Biosynthesis,Biosynthesis	Cell Structures Biosynthesis	Biosynthesis	0	0	No	0	0	No	0	0	No	0	0	No	0	0	No	0	0	No	0	0	No	0	0	No	0	0	No	0	0	No
Pathway	PWY.6387..UDP.N.acetylmuramoyl.pentapeptide.biosynthesis.I..meso.diaminopimelate.containing.	PWY-6387	UDP N acetylmuramoyl pentapeptide biosynthesis I meso diaminopimelate containing	Acetylmuramoyl-Pentapeptide-Biosynthesis,Cell-Wall-Biosynthesis,Cell Structures Biosynthesis,Biosynthesis	Cell Structures Biosynthesis	Biosynthesis	0	0	No	0	0	No	0	0	No	0	0	No	0	0	No	0	0	No	0	0	No	0	0	No	0	0	No	0	0	No
Pathway	PWY.6415..L.ascorbate.biosynthesis.V	PWY-6415	L ascorbate biosynthesis V	Ascorbate-Biosynthesis,Vitamin-Biosynthesis,Cofactors, Prosthetic Groups, Electron Carriers Biosynthesis,Biosynthesis	Vitamin-Biosynthesis	Biosynthesis	0	-0.0990718	No	0	0	No	0	0	No	0	0	No	0	0	No	0	0	No	0	0	No	0	0	No	0	0	No	0	0	No
Pathway	PWY.6471..peptidoglycan.biosynthesis.IV..Enterococcus.faecium.	PWY-6471	peptidoglycan biosynthesis IV (Enterococcus faecium)	Antibiotic-Resistance,Detoxification,Pathways	Detoxification	Detoxification	0	0	No	0	0	No	0	0	No	0	0	No	0	0	No	0	0	No	0	0	No	-0.140748	0	No	0	0	No	-0.00275024	0	No
Pathway	PWY.6507..4.deoxy.L.threo.hex.4.enopyranuronate.degradation	PWY-6507	4 deoxy L threo hex 4 enopyranuronate degradation	Sugar Derivatives Degradation,SECONDARY-METABOLITE-DEGRADATION,Degradation/Utilization/Assimilation	Sugar Derivatives Degradation	Degradation	0.514115	0	No	2.60148	0	No	2.13063	0	No	0.400802	0	No	0	0	No	0	0	No	0	0	No	0.0349045	0	No	0	0	No	0.269905	0	No
Pathway	PWY.6519..8.amino.7.oxononanoate.biosynthesis.I	PWY-6519	8 amino 7 oxononanoate biosynthesis I	7-Keto-8-aminopelargonate-Biosynthesis,BIOTIN-SYN,Vitamin-Biosynthesis,Cofactors, Prosthetic Groups, Electron Carriers Biosynthesis,Biosynthesis	Vitamin-Biosynthesis	Biosynthesis	0	0	No	0	0	No	0	0	No	0	0	No	0	0	No	0	0	No	0	0	No	0	0	No	0	0	No	0	0	No
Pathway	PWY.6527..stachyose.degradation	PWY-6527	stachyose degradation	Sugars-And-Polysaccharides-Degradation,Carbohydrates Degradation,Degradation	Carbohydrates Degradation	Degradation	0.900015	0	No	0	0	No	0	0	No	0	0	No	0	0	No	0	0	No	0	0	No	0	0	No	0	0	No	0	0	No
Pathway	PWY.6531..mannitol.cycle	PWY-6531	mannitol cycle	SUGAR-ALCOHOLS-DEG,Sugar Derivatives Degradation,Secondary Metabolites Degradation,Degradation/Utilization/Assimilation	Sugar Derivatives Degradation	Degradation	0	0	No	0	0	No	0	0	No	0	0	No	0	0	No	0	0	No	0	0	No	0	0	No	0	0	No	0	0	No
Pathway	PWY.6545..pyrimidine.deoxyribonucleotides.de.novo.biosynthesis.III	PWY-6545	pyrimidine deoxyribonucleotides de novo biosynthesis III	Pyrimid-Deoxyribonucleot-De-Novo-Biosyn,Deoxyribonucleotide-Biosynthesis,Pyrimidine-De-Novo-Biosyn,Nucleosides and Nucleotides Biosynthesis,Biosynthesis	Nucleosides and Nucleotides Biosynthesis	Biosynthesis	0	0	No	0	0	No	0.5574	0	No	0	0	No	0	0	No	0	0	No	0	0	No	0	0	No	0	0	No	0	0	No
Pathway	PWY.6549..L.glutamine.biosynthesis.III	PWY-6549	L glutamine biosynthesis III	GLUTAMINE-SYN,IND-AMINO-ACID-SYN,Amino Acids Biosynthesis,Biosynthesis	Amino Acids Biosynthesis	Biosynthesis	0	0	No	0	0	No	0	0	No	0	0	No	0	0	No	0	0	No	0	0	No	0	0	No	0	0	No	0	0	No
Pathway	PWY.6588..pyruvate.fermentation.to.acetone	PWY-6588	pyruvate fermentation to acetone	Pyruvate-Degradation,Fermentation,Energy-Metabolism,Pathways	Fermentation	Energy-Metabolism	-0.0303546	0	No	0	0	No	0	0	No	0	0	No	0	0	No	0	0	No	0	0	No	-0.287089	0	No	0	0	No	-0.385601	0	No
Pathway	PWY.6590..superpathway.of.Clostridium.acetobutylicum.acidogenic.fermentation	PWY-6590	superpathway of Clostridium acetobutylicum acidogenic fermentation	Pyruvate-Degradation,Fermentation,Energy-Metabolism,Pathways	Fermentation	Energy-Metabolism	0	0	No	0	0	No	0	0	No	0	0	No	0	0	No	0	0	No	0	0	No	0	0	No	0	0	No	0	0	No
Pathway	PWY.6595..superpathway.of.guanosine.nucleotides.degradation..plants.	PWY-6595	superpathway of guanosine nucleotides degradation (plants)	Guanosine-Nucleotides-Degradation,Purine-Degradation,Nucleosides and Nucleotides Degradation,Degradation/Utilization/Assimilation	Nucleosides and Nucleotides Degradation	Degradation	0.0737094	0	No	0	0	No	0	0	No	0	0	No	0	0	No	0	0	No	0	0	No	0	0	No	0	0	No	0	0	No
Pathway	PWY.6606..guanosine.nucleotides.degradation.II	PWY-6606	guanosine nucleotides degradation II	Guanosine-Nucleotides-Degradation,Purine-Degradation,Nucleosides and Nucleotides Degradation,Degradation/Utilization/Assimilation	Nucleosides and Nucleotides Degradation	Degradation	0.0865274	0	No	0	0	No	0	0	No	0	0	No	0	0	No	0	0	No	0	0	No	0	0	No	0	0	No	0	0	No
Pathway	PWY.6608..guanosine.nucleotides.degradation.III	PWY-6608	guanosine nucleotides degradation III	Guanosine-Nucleotides-Degradation,Purine-Degradation,Nucleosides and Nucleotides Degradation,Degradation/Utilization/Assimilation	Nucleosides and Nucleotides Degradation	Degradation	0	0	No	0	0	No	0	0	No	0	0	No	0	0	No	0.629254	0	No	0	0	No	0	0	No	0	0	No	0	0	No
Pathway	PWY.6609..adenine.and.adenosine.salvage.III	PWY-6609	adenine and adenosine salvage III	Adenine-Adenosine-Salvage,Purine-Nucleotides-Salvage,Purine Nucleotide Biosynthesis,Nucleosides and Nucleotides Biosynthesis,Biosynthesis	Nucleosides and Nucleotides Biosynthesis	Biosynthesis	0	0	No	0	0	No	0	0	No	0	0	No	0	0	No	-3.5234	0	No	0	0	No	0	0	No	0	0	No	0	0	No
Pathway	PWY.6612..superpathway.of.tetrahydrofolate.biosynthesis	PWY-6612	superpathway of tetrahydrofolate biosynthesis	Folate-Biosynthesis,Vitamin-Biosynthesis,Cofactors, Prosthetic Groups, Electron Carriers Biosynthesis,Biosynthesis	Vitamin-Biosynthesis	Biosynthesis	0	0	No	0	0	No	0	0	No	0	0	No	0	0	No	0	0	No	0	0	No	0	0	No	0	0	No	0	0	No
Pathway	PWY.6628..superpathway.of.L.phenylalanine.biosynthesis	PWY-6628	superpathway of L phenylalanine biosynthesis	PHENYLALANINE-SYN,IND-AMINO-ACID-SYN,Amino Acids Biosynthesis,Biosynthesis	Amino Acids Biosynthesis	Biosynthesis	0	0	No	0	0	No	0	0	No	0	0	No	0	0	No	0	0	No	0	0	No	0	0	No	0	0	No	0	0	No
Pathway	PWY.6629..superpathway.of.L.tryptophan.biosynthesis	PWY-6629	superpathway of L tryptophan biosynthesis	TRYPTOPHAN-BIOSYNTHESIS,IND-AMINO-ACID-SYN,Amino Acids Biosynthesis,Biosynthesis	Amino Acids Biosynthesis	Biosynthesis	0	-0.0863745	No	0	0	No	0	0	No	0	0	No	0	0	No	0	0	No	0	0	No	0	0	No	0	0	No	0	0	No
Pathway	PWY.6630..superpathway.of.L.tyrosine.biosynthesis	PWY-6630	superpathway of L tyrosine biosynthesis	TYROSINE-SYN,IND-AMINO-ACID-SYN,Amino Acids Biosynthesis,Biosynthesis	Amino Acids Biosynthesis	Biosynthesis	0	0	No	0	0	No	0	0	No	0	0	No	0	0	No	0	0	No	0	0	No	0	0	No	0	0	No	0	0	No
Pathway	PWY.6690..cinnamate.and.3.hydroxycinnamate.degradation.to.2.oxopent.4.enoate	PWY-6690	cinnamate and 3 hydroxycinnamate degradation to 2 oxopent 4 enoate	Phenolic-Compounds-Degradation,Aromatic Compounds Degradation,Degradation	Aromatic Compounds Degradation	Degradation	0	0	No	0	0	No	0	0	No	0	0	No	0	0	No	0	0	No	0	0	No	0	0	No	0	0	No	0	0	No
Pathway	PWY.6700..queuosine.biosynthesis	PWY-6700	queuosine biosynthesis	Nucleic-Acid-Processing,Nucleosides and Nucleotides Biosynthesis,Biosynthesis	Nucleosides and Nucleotides Biosynthesis	Biosynthesis	0	0	No	0	0	No	0	0	No	0	0	No	0	0	No	0	0	No	0	0	No	0	0	No	0	0	No	0	0	No
Pathway	PWY.6703..preQ0.biosynthesis	PWY-6703	preQ-0 biosynthesis	Secondary Metabolites Biosynthesis,Biosynthesis,Pathways	Secondary Metabolites Biosynthesis	Biosynthesis	0	0	No	0	0	No	0	0	No	0	0	No	0	0	No	0	0	No	0	0	No	0	0	No	0	0	No	0	0	No
Pathway	PWY.6708..ubiquinol.8.biosynthesis..prokaryotic.	PWY-6708	ubiquinol 8 biosynthesis prokaryotic	Ubiquinone-Biosynthesis,Quinone-Biosynthesis,Cofactors, Prosthetic Groups, Electron Carriers Biosynthesis,Biosynthesis	Quinone-Biosynthesis	Biosynthesis	-0.0131518	0	No	0	0	No	0	0	No	0	0	No	0	0	No	0	0	No	0	0	No	0	0	No	0	0	No	0	0	No
Pathway	PWY.6731..starch.degradation.III	PWY-6731	starch degradation III	Starch-Degradation,POLYSACCHARIDES-DEG,Degradation/Utilization/Assimilation	POLYSACCHARIDES-DEG	Degradation	0	0	No	0	0	No	0	0	No	0	0	No	0	0	No	0	0	No	0	0	No	0	0	No	0	0	No	0	0	No
Pathway	PWY.6737..starch.degradation.V	PWY-6737	starch degradation V	Starch-Degradation,POLYSACCHARIDES-DEG,Degradation/Utilization/Assimilation	POLYSACCHARIDES-DEG	Degradation	0.764925	0.488564	Yes	0	0	No	0	0	No	0	0	No	0	0	No	0	0	No	0	0	No	0	0	No	0	0	No	0	0	No
Pathway	PWY.6785..hydrogen.production.VIII	PWY-6785	hydrogen production VIII	Hydrogen-Production,Energy-Metabolism,Pathways	other	Energy-Metabolism	0	0	No	0	0	No	0	0	No	0	0	No	0	0	No	0	0	No	0	0	No	0	0	No	0	0	No	0	0	No
Pathway	PWY.6803..phosphatidylcholine.acyl.editing	PWY-6803	phosphatidylcholine acyl editing	Lipid-Biosynthesis,Fatty Acid and Lipid Biosynthesis,Biosynthesis,Pathways	Fatty Acid and Lipid Biosynthesis	Biosynthesis	0	0	No	0	0	No	0	0	No	0	0	No	0	0	No	0	0	No	0	0	No	0	0	No	0	0	No	0	0	No
Pathway	PWY.6823..molybdenum.cofactor.biosynthesis	PWY-6823	molybdenum cofactor biosynthesis	Molybdenum-Cofactor-Biosynthesis,Cofactor-Biosynthesis,Biosynthesis	Cofactor-Biosynthesis	Biosynthesis	0	0	No	0	0	No	0	0	No	0	0	No	0	0	No	0	0	No	0	0	No	0	0	No	0	0	No	0	0	No
Pathway	PWY.6859..all.trans.farnesol.biosynthesis	PWY-6859	all trans farnesol biosynthesis	Energy-Metabolism,Pathways	other	Energy-Metabolism	0	-0.00810429	No	0	0	No	0	0	No	0	0	No	0	0	No	0	0	No	0	0	No	0	0	No	0	0	No	0	0	No
Pathway	PWY.6891..thiazole.biosynthesis.II..Bacillus.	PWY-6891	thiazole biosynthesis II (aerobic bacteria)	Thiazole-Biosynthesis,Thiamine-Biosynthesis,Vitamin-Biosynthesis,Cofactors, Prosthetic Groups, Electron Carriers Biosynthesis,Biosynthesis	Vitamin-Biosynthesis	Biosynthesis	0	0	No	0	0	No	0	0	No	0	0	No	0	0	No	0	0	No	0	0	No	0	0	No	0	0	No	0	0	No
Pathway	PWY.6892..thiazole.biosynthesis.I..E..coli.	PWY-6892	thiazole biosynthesis I E coli	Thiazole-Biosynthesis,Thiamine-Biosynthesis,Vitamin-Biosynthesis,Cofactors, Prosthetic Groups, Electron Carriers Biosynthesis,Biosynthesis	Vitamin-Biosynthesis	Biosynthesis	0	0	No	0	0	No	0	0	No	0	0	No	0	0	No	0	0	No	0	0	No	0	0	No	0	0	No	0	0	No
Pathway	PWY.6895..superpathway.of.thiamin.diphosphate.biosynthesis.II	PWY-6895	superpathway of thiamine diphosphate biosynthesis II	Thiamine-Biosynthesis,Vitamin-Biosynthesis,Cofactors, Prosthetic Groups, Electron Carriers Biosynthesis,Biosynthesis	Vitamin-Biosynthesis	Biosynthesis	0	0	No	0	0	No	0	0	No	0	0	No	0	0	No	0	0	No	0	0	No	0	0	No	0	0	No	0	0	No
Pathway	PWY.6897..thiamin.salvage.II	PWY-6897	thiamine salvage II	Thiamin-Salvage,Thiamine-Biosynthesis,Vitamin-Biosynthesis,Cofactors, Prosthetic Groups, Electron Carriers Biosynthesis,Biosynthesis	Vitamin-Biosynthesis	Biosynthesis	0	-0.0255234	No	0	0	No	0.584373	0	No	0	0	No	0	0	No	0	0	No	0	0	No	0	0	No	0	0	No	0	0	No
Pathway	PWY.6901..superpathway.of.glucose.and.xylose.degradation	PWY-6901	superpathway of glucose and xylose degradation	Sugars-And-Polysaccharides-Degradation,Carbohydrates Degradation,Degradation	Carbohydrates Degradation	Degradation	-0.109831	0	No	0	0	No	0	0	No	-0.14666	0	No	0	0	No	0	0	No	0	0	No	0	0	No	0	0	No	-0.238136	0	No
Pathway	PWY.6936..seleno.amino.acid.biosynthesis	PWY-6936	seleno amino acid biosynthesis	Other-Amino Acids Biosynthesis,Amino Acids Biosynthesis,Biosynthesis	Amino Acids Biosynthesis	Biosynthesis	-0.0920433	0	No	0	0	No	-0.440511	0	No	0	0	No	0	0	No	0	0	No	0	0	No	0	0	No	0	0	No	0	0	No
Pathway	PWY.6969..TCA.cycle.V..2.oxoglutarate.ferredoxin.oxidoreductase.	PWY-6969	TCA cycle V (2-oxoglutarate:ferredoxin oxidoreductase)	TCA-VARIANTS,Energy-Metabolism,Pathways	TCA cycle	Energy-Metabolism	-0.160572	0	No	0	0	No	0	0	No	0	0	No	-0.245133	0	No	0	0	No	0	0	No	0	0	No	0	0	No	0	0	No
Pathway	PWY.7003..glycerol.degradation.to.butanol	PWY-7003	glycerol degradation to butanol	Alcohol-Biosynthesis,Secondary Metabolites Biosynthesis,Biosynthesis	Secondary Metabolites Biosynthesis	Biosynthesis	0	0	No	0	0	No	0	0	No	0	0	No	0	0	No	0	0	No	0	0	No	0	0	No	0	0	No	-0.176382	0	No
Pathway	PWY.7013..L.1.2.propanediol.degradation	PWY-7013	L 12 propanediol degradation	Alcohol-Degradation,Degradation,Pathways	Alcohol-Degradation	Degradation	0.00708388	0.0419063	Yes	0	0	No	0	0	No	0	0	No	0	0	No	0	0	No	0	0	No	0	0	No	0	0	No	0	0	No
Pathway	PWY.7039..phosphatidate.metabolism..as.a.signaling.molecule	PWY-7039	phosphatidate metabolism as a signaling molecule	Phospholipid-Biosynthesis,Lipid-Biosynthesis,Fatty Acid and Lipid Biosynthesis,Biosynthesis	Fatty Acid and Lipid Biosynthesis	Biosynthesis	0	0	No	0	0	No	0	0	No	0	0	No	0	0	No	0	0	No	0	0	No	0	0	No	0	0	No	0	0	No
Pathway	PWY.7111..pyruvate.fermentation.to.isobutanol..engineered.	PWY-7111	pyruvate fermentation to isobutanol (engineered)	Alcohol-Biosynthesis,Secondary Metabolites Biosynthesis,Biosynthesis	Secondary Metabolites Biosynthesis	Biosynthesis	-0.523982	0	No	0	0	No	0	0	No	0	0	No	0	0	No	0	0	No	0	0	No	0	0	No	0	0	No	0	0	No
Pathway	PWY.7115..C4.photosynthetic.carbon.assimilation.cycle..NAD.ME.type	PWY-7115	C4 photosynthetic carbon assimilation cycle NAD ME type	Photosynthesis,Energy-Metabolism,Pathways	Photosynthesis	Energy-Metabolism	0	0	No	0	0	No	0	0	No	0	0	No	0	0	No	0	0	No	0	0	No	0	0	No	0	0	No	0	0	No
Pathway	PWY.7117..C4.photosynthetic.carbon.assimilation.cycle..PEPCK.type	PWY-7117	C4 photosynthetic carbon assimilation cycle PEPCK type	Photosynthesis,Energy-Metabolism,Pathways	Photosynthesis	Energy-Metabolism	0	0	No	0	0	No	0	0	No	0	0	No	0	0	No	0	0	No	0	0	No	0	0	No	0	0	No	0	0	No
Pathway	PWY.7184..pyrimidine.deoxyribonucleotides.de.novo.biosynthesis.I	PWY-7184	pyrimidine deoxyribonucleotides de novo biosynthesis I	Pyrimid-Deoxyribonucleot-De-Novo-Biosyn,Deoxyribonucleotide-Biosynthesis,Pyrimidine-De-Novo-Biosyn,Nucleosides and Nucleotides Biosynthesis,Biosynthesis	Nucleosides and Nucleotides Biosynthesis	Biosynthesis	0	0	No	0	0	No	0	0	No	0	0	No	0	0	No	0	0	No	0	0	No	0	0	No	0	0	No	0	0	No
Pathway	PWY.7187..pyrimidine.deoxyribonucleotides.de.novo.biosynthesis.II	PWY-7187	pyrimidine deoxyribonucleotides de novo biosynthesis II	Pyrimid-Deoxyribonucleot-De-Novo-Biosyn,Deoxyribonucleotide-Biosynthesis,Pyrimidine-De-Novo-Biosyn,Nucleosides and Nucleotides Biosynthesis,Biosynthesis	Nucleosides and Nucleotides Biosynthesis	Biosynthesis	0	0	No	0	0	No	0	0	No	0	0	No	0	0	No	0	0	No	0	0	No	0	0	No	0	0	No	0	0	No
Pathway	PWY.7196..superpathway.of.pyrimidine.ribonucleosides.salvage	PWY-7196	superpathway of pyrimidine ribonucleosides salvage	Pyrimidine-Nucleotide-Salvage,Pyrimidine Nucleotide Biosynthesis,Nucleosides and Nucleotides Biosynthesis,Biosynthesis	Nucleosides and Nucleotides Biosynthesis	Biosynthesis	0	0	No	0.585751	0	No	0	0	No	0.154173	0	No	0	0	No	0	0	No	0	0	No	0.0582096	0	No	0	0	No	0	0	No
Pathway	PWY.7197..pyrimidine.deoxyribonucleotide.phosphorylation	PWY-7197	pyrimidine deoxyribonucleotide phosphorylation	Pyrimidine-Nucleotide-Salvage,Pyrimidine Nucleotide Biosynthesis,Nucleosides and Nucleotides Biosynthesis,Biosynthesis	Nucleosides and Nucleotides Biosynthesis	Biosynthesis	0	0	No	0	0	No	0	0	No	0	0	No	0	0	No	0	0	No	0	0	No	-0.792814	0	No	0	0	No	0	0	No
Pathway	PWY.7198..pyrimidine.deoxyribonucleotides.de.novo.biosynthesis.IV	PWY-7198	pyrimidine deoxyribonucleotides de novo biosynthesis IV	Pyrimid-Deoxyribonucleot-De-Novo-Biosyn,Deoxyribonucleotide-Biosynthesis,Pyrimidine-De-Novo-Biosyn,Nucleosides and Nucleotides Biosynthesis,Biosynthesis	Nucleosides and Nucleotides Biosynthesis	Biosynthesis	0	0	No	0	0	No	0	0	No	0	0	No	0	0	No	-0.395551	0	No	0	0	No	0	0	No	0	0	No	0	0	No
Pathway	PWY.7199..pyrimidine.deoxyribonucleosides.salvage	PWY-7199	pyrimidine deoxyribonucleosides salvage	Pyrimidine-Nucleotide-Salvage,Pyrimidine Nucleotide Biosynthesis,Nucleosides and Nucleotides Biosynthesis,Biosynthesis	Nucleosides and Nucleotides Biosynthesis	Biosynthesis	0	0	No	0	0	No	0	0	No	0	0	No	0	0	No	0	0	No	0	0	No	0	0	No	0	0	No	0	0	No
Pathway	PWY.7200..superpathway.of.pyrimidine.deoxyribonucleoside.salvage	PWY-7200	superpathway of pyrimidine deoxyribonucleoside salvage	Pyrimidine-Nucleotide-Salvage,Pyrimidine Nucleotide Biosynthesis,Nucleosides and Nucleotides Biosynthesis,Biosynthesis	Nucleosides and Nucleotides Biosynthesis	Biosynthesis	0	0	No	0	0	No	0	0	No	0	0	No	0	0	No	0	0	No	0	0	No	0	0	No	0	0	No	0	0	No
Pathway	PWY.7204..pyridoxal.5..phosphate.salvage.II..plants.	PWY-7204	pyridoxal 5 phosphate salvage II plants	Vitamin-B6-Biosynthesis,Vitamin-Biosynthesis,Cofactors, Prosthetic Groups, Electron Carriers Biosynthesis,Biosynthesis	Vitamin-Biosynthesis	Biosynthesis	0	0	No	0	0	No	0	0	No	0	0	No	0	0	No	0	0	No	0	0	No	0	0	No	0	0	No	0	0	No
Pathway	PWY.7208..superpathway.of.pyrimidine.nucleobases.salvage	PWY-7208	superpathway of pyrimidine nucleobases salvage	Pyrimidine-Nucleotide-Salvage,Pyrimidine Nucleotide Biosynthesis,Nucleosides and Nucleotides Biosynthesis,Biosynthesis	Nucleosides and Nucleotides Biosynthesis	Biosynthesis	0	0	No	0	0	No	0	0	No	0	0	No	0	0	No	0	0	No	0	0	No	0	0	No	0	0	No	0	0	No
Pathway	PWY.7209..superpathway.of.pyrimidine.ribonucleosides.degradation	PWY-7209	superpathway of pyrimidine ribonucleosides degradation	Pyrimidine-Base-Degradation,Pyrimidine-Degradation,Nucleosides and Nucleotides Degradation,Degradation/Utilization/Assimilation	Nucleosides and Nucleotides Degradation	Degradation	0	0	No	0	0	No	0	0	No	0	0	No	0	0	No	0	0	No	0	0	No	0	0	No	0	0	No	0	0	No
Pathway	PWY.7210..pyrimidine.deoxyribonucleotides.biosynthesis.from.CTP	PWY-7210	pyrimidine deoxyribonucleotides biosynthesis from CTP	Pyrimidine-Nucleotide-Salvage,Pyrimidine Nucleotide Biosynthesis,Nucleosides and Nucleotides Biosynthesis,Biosynthesis	Nucleosides and Nucleotides Biosynthesis	Biosynthesis	0	0	No	0	0	No	0	0	No	0	0	No	0	0	No	0	0	No	0	0	No	0	0	No	0	0	No	0	0	No
Pathway	PWY.7211..superpathway.of.pyrimidine.deoxyribonucleotides.de.novo.biosynthesis	PWY-7211	superpathway of pyrimidine deoxyribonucleotides de novo biosynthesis	Pyrimid-Deoxyribonucleot-De-Novo-Biosyn,Deoxyribonucleotide-Biosynthesis,Pyrimidine-De-Novo-Biosyn,Nucleosides and Nucleotides Biosynthesis,Biosynthesis	Nucleosides and Nucleotides Biosynthesis	Biosynthesis	0	0	No	0	0	No	0	0	No	0.385757	0	No	0	0	No	0	0	No	0	0	No	0.628476	0	No	0	0	No	0	0	No
Pathway	PWY.7219..adenosine.ribonucleotides.de.novo.biosynthesis	PWY-7219	adenosine ribonucleotides de novo biosynthesis	Purine-Ribonuc-De-Novo-Biosynthesis,Purine-Nucleotide-De-Novo-Biosynthesis,Purine Nucleotide Biosynthesis,Nucleosides and Nucleotides Biosynthesis,Biosynthesis	Nucleosides and Nucleotides Biosynthesis	Biosynthesis	0	0	No	0	0	No	0	0	No	0	0	No	0	0	No	0	0	No	0	0	No	0	0	No	0	0	No	0	0	No
Pathway	PWY.7220..adenosine.deoxyribonucleotides.de.novo.biosynthesis.II	PWY-7220	adenosine deoxyribonucleotides de novo biosynthesis II	Adenosine-Deoxy-Denovo-Bbiosynthesis,Purine-Deoxyribonuc-De-Novo-Biosynthesis,Purine Nucleotide Biosynthesis,Nucleosides and Nucleotides Biosynthesis,Biosynthesis	Nucleosides and Nucleotides Biosynthesis	Biosynthesis	0	0	No	0	0	No	0	0	No	0	0	No	0	0	No	0	0	No	0	0	No	0	0	No	0	0	No	0	0	No
Pathway	PWY.7221..guanosine.ribonucleotides.de.novo.biosynthesis	PWY-7221	guanosine ribonucleotides de novo biosynthesis	Purine-Ribonuc-De-Novo-Biosynthesis,Purine-Nucleotide-De-Novo-Biosynthesis,Purine Nucleotide Biosynthesis,Nucleosides and Nucleotides Biosynthesis,Biosynthesis	Nucleosides and Nucleotides Biosynthesis	Biosynthesis	0.0610279	0	No	0	0	No	0	0	No	0	0	No	0	0	No	0	0	No	0	0	No	0	0	No	0	0	No	0	0	No
Pathway	PWY.7222..guanosine.deoxyribonucleotides.de.novo.biosynthesis.II	PWY-7222	guanosine deoxyribonucleotides de novo biosynthesis II	Guanosine-Deoxy-Denovo-Biosynthesis,Purine-Deoxyribonuc-De-Novo-Biosynthesis,Purine Nucleotide Biosynthesis,Nucleosides and Nucleotides Biosynthesis,Biosynthesis	Nucleosides and Nucleotides Biosynthesis	Biosynthesis	0	0	No	0	0	No	0	0	No	0	0	No	0	0	No	0	0	No	0	0	No	0	0	No	0	0	No	0	0	No
Pathway	PWY.7228..superpathway.of.guanosine.nucleotides.de.novo.biosynthesis.I	PWY-7228	superpathway of guanosine nucleotides de novo biosynthesis I	Purine-Nucleotide-De-Novo-Biosynthesis,PUR-NUC-SYN,Nucleosides and Nucleotides Biosynthesis,Biosynthesis	Nucleosides and Nucleotides Biosynthesis	Biosynthesis	0	0	No	0	0	No	0	0	No	0	0	No	0	0	No	0	0	No	0	0	No	-1.80112	0	No	0	0	No	0	0	No
Pathway	PWY.7229..superpathway.of.adenosine.nucleotides.de.novo.biosynthesis.I	PWY-7229	superpathway of adenosine nucleotides de novo biosynthesis I	Purine-Nucleotide-De-Novo-Biosynthesis,PUR-NUC-SYN,Nucleosides and Nucleotides Biosynthesis,Biosynthesis	Nucleosides and Nucleotides Biosynthesis	Biosynthesis	0	0	No	0	0	No	0	0	No	0	0	No	0	0	No	0	0	No	0	0	No	0	0	No	0	0	No	0	0	No
Pathway	PWY.7234..inosine.5..phosphate.biosynthesis.III	PWY-7234	inosine 5 phosphate biosynthesis III	IMP-Biosynthesis,Purine-Ribonuc-De-Novo-Biosynthesis,Purine Nucleotide Biosynthesis,Nucleosides and Nucleotides Biosynthesis,Biosynthesis	Nucleosides and Nucleotides Biosynthesis	Biosynthesis	0	0	No	0.161893	0	No	0	0	No	0.0867658	0	No	0	0	No	0	0	No	0	0	No	0	0	No	0	0	No	0	0	No
Pathway	PWY.7235..superpathway.of.ubiquinol.6.biosynthesis..eukaryotic.	PWY-7235	superpathway of ubiquinol 6 biosynthesis eukaryotic	Ubiquinone-Biosynthesis,Quinone-Biosynthesis,Cofactors, Prosthetic Groups, Electron Carriers Biosynthesis,Biosynthesis	Quinone-Biosynthesis	Biosynthesis	-0.119955	0	No	0	0	No	-0.0214302	0	No	-0.00479496	0	No	0	0	No	0	0	No	0	0	No	-0.172069	0	No	0	0	No	-0.360961	0	No
Pathway	PWY.7237..myo...chiro..and.scillo.inositol.degradation	PWY-7237	myo chiro and scillo inositol degradation	SUGAR-ALCOHOLS-DEG,Sugar Derivatives Degradation,Secondary Metabolites Degradation,Degradation/Utilization/Assimilation	Sugar Derivatives Degradation	Degradation	0	0	No	0	0	No	0	0	No	-0.264048	0	No	0	0	No	0	0	No	0	0	No	0	0	No	0	0	No	0	0	No
Pathway	PWY.724..superpathway.of.L.lysine..L.threonine.and.L.methionine.biosynthesis.II	PWY-724	superpathway of L lysine L threonine and L methionine biosynthesis II	Amino Acids Biosynthesis,Biosynthesis,Pathways	Amino Acids Biosynthesis	Biosynthesis	0	0	No	0	0	No	0	0	No	0	0	No	0	0	No	0	0	No	0	0	No	0	0	No	0	0	No	0	0	No
Pathway	PWY.7242..D.fructuronate.degradation	PWY-7242	D fructuronate degradation	SUGAR-ACIDS-DEG,Carboxylates Degradation/Sugar Derivatives Degradation,Secondary Metabolites Degradation,Degradation/Utilization/Assimilation	Sugar Derivatives Degradation	Degradation	0	0	No	0	0	No	0	0	No	0	0	No	0	0	No	0	0	No	0	0	No	0	0	No	0	0	No	0	0	No
Pathway	PWY.7254..TCA.cycle.VII..acetate.producers.	PWY-7254	TCA cycle VII (acetate-producers)	TCA-VARIANTS,Energy-Metabolism,Pathways	TCA cycle	Energy-Metabolism	0	0	No	0	0	No	0	0	No	0	0	No	0	0	No	0	0	No	0	0	No	0	0	No	0	0	No	0	0	No
Pathway	PWY.7269..NAD.NADP.NADH.NADPH.mitochondrial.interconversion..yeast.	PWY-7269	NAD NADP NADH NADPH mitochondrial interconversion yeast	NAD-Metabolism,Cofactor-Biosynthesis,Biosynthesis	NAD-Metabolism	Biosynthesis	0	0	No	0	0	No	0	0	No	0	0	No	0	0	No	0	0	No	0	0	No	0	0	No	0	0	No	0	0	No
Pathway	PWY.7279..aerobic.respiration.II..cytochrome.c...yeast.	PWY-7279	aerobic respiration II (cytochrome c) (yeast)	AEROBIC-RESPIRATION,Respiration,Energy-Metabolism,Pathways	Respiration	Energy-Metabolism	0	0	No	0	0	No	0	0	No	0	0	No	0	0	No	0	0	No	0	0	No	0	0	No	0	0	No	0	0	No
Pathway	PWY.7282..4.amino.2.methyl.5.phosphomethylpyrimidine.biosynthesis..yeast.	PWY-7282	4-amino-2-methyl-5-diphosphomethylpyrimidine biosynthesis (yeast)	HMP-PP-Biosynthesis,Thiamine-Biosynthesis,Vitamin-Biosynthesis,Cofactors, Prosthetic Groups, Electron Carriers Biosynthesis,Biosynthesis	Vitamin-Biosynthesis	Biosynthesis	0	0	No	0	0	No	0	0	No	0	0	No	0	0	No	0	0	No	0	0	No	0	0	No	0	0	No	0	0	No
Pathway	PWY.7315..dTDP.N.acetylthomosamine.biosynthesis	PWY-7315	dTDP N acetylthomosamine biosynthesis	dTDP-Sugar-Biosynthesis,Sugar Nucleotides Biosynthesis,Sugars Biosynthesis,Carbohydrates Biosynthesis,Biosynthesis	Carbohydrates Biosynthesis	Biosynthesis	0	0	No	0	0	No	0	0	No	0	0	No	0	0	No	0	0	No	0	0	No	0	0	No	0	0	No	0	0	No
Pathway	PWY.7323..superpathway.of.GDP.mannose.derived.O.antigen.building.blocks.biosynthesis	PWY-7323	superpathway of GDP mannose derived O antigen building blocks biosynthesis	GDP-Sugar-Biosynthesis,Sugar Nucleotides Biosynthesis,Sugars Biosynthesis,Carbohydrates Biosynthesis,Biosynthesis	Carbohydrates Biosynthesis	Biosynthesis	0	0	No	0	0	No	0	0	No	0	0	No	0	0	No	0	0	No	0	0	No	0	0	No	0	0	No	-0.326797	0	No
Pathway	PWY.7328..superpathway.of.UDP.glucose.derived.O.antigen.building.blocks.biosynthesis	PWY-7328	superpathway of UDP glucose derived O antigen building blocks biosynthesis	O-Antigen-Biosynthesis,Lipopolysaccharide-Biosynthesis,Cell Structures Biosynthesis,Biosynthesis	Cell Structures Biosynthesis	Biosynthesis	0	0	No	0	0	No	0	0	No	0	0	No	0	0	No	0	0	No	0	0	No	0	0	No	0	0	No	0	0	No
Pathway	PWY.7345..superpathway.of.anaerobic.sucrose.degradation	PWY-7345	superpathway of anaerobic sucrose degradation	SUCROSE-DEG,Sugars-And-Polysaccharides-Degradation,Carbohydrates Degradation,Degradation/Utilization/Assimilation	Carbohydrates Degradation	Degradation	0	0	No	0	0	No	0	0	No	0	0	No	0	0	No	0	0	No	0	0	No	0	0	No	0	0	No	0	0	No
Pathway	PWY.7357..thiamin.formation.from.pyrithiamine.and.oxythiamine..yeast.	PWY-7357	thiamine formation from pyrithiamine and oxythiamine (yeast)	Thiamine-Biosynthesis,Vitamin-Biosynthesis,Cofactors, Prosthetic Groups, Electron Carriers Biosynthesis,Biosynthesis	Vitamin-Biosynthesis	Biosynthesis	0.401677	0	No	0	0	No	0.370824	0	No	0	0	No	0	0	No	0	0	No	0	0	No	0	0	No	0	0	No	0	0	No
Pathway	PWY.7371..1.4.dihydroxy.6.naphthoate.biosynthesis.II	PWY-7371	1,4-dihydroxy-6-naphthoate biosynthesis II	14-Dihydroxy-6-Naphthoate-Biosynthesis,Quinone-Biosynthesis,Cofactors, Prosthetic Groups, Electron Carriers Biosynthesis,Biosynthesis	Quinone-Biosynthesis	Biosynthesis	-0.0810892	0	No	0	0	No	-0.0267992	0	No	0	0	No	0	0	No	0	0	No	0	0	No	0	0	No	-0.184091	0	No	0	0	No
Pathway	PWY.7383..anaerobic.energy.metabolism..invertebrates..cytosol.	PWY-7383	anaerobic energy metabolism (invertebrates, cytosol)	Fermentation,Energy-Metabolism,Pathways	Fermentation	Energy-Metabolism	0	0	No	0	0	No	0	0	No	0	0	No	0	0	No	0	0	No	0	0	No	0	0	No	0	0	No	0	0	No
Pathway	PWY.7388..octanoyl..acyl.carrier.protein..biosynthesis..mitochondria..yeast.	PWY-7388	octanoyl [acyl carrier protein] biosynthesis mitochondria yeast	Fatty-acid-biosynthesis,Lipid-Biosynthesis,Fatty Acid and Lipid Biosynthesis,Biosynthesis	Fatty Acid and Lipid Biosynthesis	Biosynthesis	0	0	No	0	0	No	0	0	No	0	0	No	0	0	No	0	0	No	0	0	No	0	0	No	0	0	No	0	0	No
Pathway	PWY.7392..taxadiene.biosynthesis..engineered.	PWY-7392	taxadiene biosynthesis (engineered)	DITERPENOID-SYN,Terpenoid-Biosynthesis,Secondary Metabolites Biosynthesis,Biosynthesis	Secondary Metabolites Biosynthesis	Biosynthesis	0	-0.000445796	No	0	0	No	0	0	No	0	0	No	0	0	No	0	0	No	0	0	No	0	0	No	0	0	No	0	0	No
Pathway	PWY.7399..methylphosphonate.degradation.II	PWY-7399	methylphosphonate degradation II	Methylphosphonate-Degradation,Phosphorus-Compounds,Inorganic Nutrients Metabolism,Degradation/Utilization/Assimilation	Inorganic Nutrients Metabolism	Degradation	0	0	No	0	0	No	-0.366832	0	No	-0.0244764	0	No	0	0	No	0	0	No	0	0	No	-0.117491	0	No	-0.872033	0	No	0	0	No
Pathway	PWY.7400..L.arginine.biosynthesis.IV..archaebacteria.	PWY-7400	L arginine biosynthesis IV archaebacteria	ARGININE-SYN,IND-AMINO-ACID-SYN,Amino Acids Biosynthesis,Biosynthesis	Amino Acids Biosynthesis	Biosynthesis	0	0	No	0	0	No	0	0	No	0	0	No	0	0	No	0	0	No	0	0	No	0	0	No	0	0	No	0	0	No
Pathway	PWY.7409..phospholipid.remodeling..phosphatidylethanolamine..yeast.	PWY-7409	phospholipid remodeling (phosphatidylethanolamine, yeast)	PhosphatidylethanolamineBiosynthesis,Phospholipid-Biosynthesis,Fatty Acid and Lipid Biosynthesis,Biosynthesis	Fatty Acid and Lipid Biosynthesis	Biosynthesis	0	0	No	0	0	No	0	0	No	0	0	No	0	0	No	0	0	No	0	0	No	0	0	No	0	0	No	0	0	No
Pathway	PWY.7446..sulfoglycolysis	PWY-7446	sulfoquinovose degradation I	Sulfoquinovose-Degradation,Sugar Derivatives Degradation,Secondary Metabolites Degradation,Degradation/Utilization/Assimilation	Sugar Derivatives Degradation	Degradation	0	0	No	0	0	No	0	0	No	0	0	No	0	0	No	0	0	No	0	0	No	-0.0389015	0	No	0	0	No	-0.278605	0	No
Pathway	PWY.7456..mannan.degradation	PWY-7456	mannan degradation	POLYSACCHARIDES-DEG,Carbohydrates Degradation,Polymer-Degradation,Degradation/Utilization/Assimilation	POLYSACCHARIDES-DEG	Degradation	0.201696	0	No	0.00083795	0	No	0	0	No	0.386182	0	No	0	0	No	0	0	No	0	0	No	0.197715	0	No	0	0	No	0	0	No
Pathway	PWY.7539..6.hydroxymethyl.dihydropterin.diphosphate.biosynthesis.III..Chlamydia.	PWY-7539	6 hydroxymethyl dihydropterin diphosphate biosynthesis III Chlamydia	6-HM-Dihydropterin-PP-Biosynthesis,Folate-Biosynthesis,Vitamin-Biosynthesis,Cofactors, Prosthetic Groups, Electron Carriers Biosynthesis,Biosynthesis	Vitamin-Biosynthesis	Biosynthesis	0	0	No	0	0	No	-0.1499	0	No	0	0	No	0	0	No	0	0	No	0	0	No	0	0	No	0	0	No	0	0	No
Pathway	PWY.7560..methylerythritol.phosphate.pathway.II	PWY-7560	methylerythritol phosphate pathway II	Isopentenyl-Diphosphate-Biosynthesis,Hemiterpenes Biosynthesis,Terpenoids Biosynthesis,Secondary Metabolites Biosynthesis,Biosynthesis	Secondary Metabolites Biosynthesis	Biosynthesis	0	0	No	0	0	No	0	0	No	-0.114109	0	No	-0.0877761	0	No	0	0	No	0	0	No	-0.068532	0	No	0	0	No	0	0	No
Pathway	PWY.7663..gondoate.biosynthesis..anaerobic.	PWY-7663	gondoate biosynthesis (anaerobic)	Unsaturated-Fatty-Acids-Biosynthesis,Fatty-acid-biosynthesis,Fatty Acid and Lipid Biosynthesis,Biosynthesis	Fatty Acid and Lipid Biosynthesis	Biosynthesis	0	0	No	0	0	No	0	0	No	0	0	No	0	0	No	0	0	No	0	0	No	0	0	No	0	0	No	0	0	No
Pathway	PWY.7664..oleate.biosynthesis.IV..anaerobic.	PWY-7664	oleate biosynthesis IV (anaerobic)	Oleate-Biosynthesis,Unsaturated-Fatty-Acids-Biosynthesis,Fatty-acid-biosynthesis,Fatty Acid and Lipid Biosynthesis,Biosynthesis	Fatty Acid and Lipid Biosynthesis	Biosynthesis	0	0	No	0	0	No	0	0	No	0	0	No	0	0	No	0	0	No	0	0	No	0	0	No	0	0	No	0	0	No
Pathway	PWY.821..superpathway.of.sulfur.amino.acid.biosynthesis..Saccharomyces.cerevisiae.	PWY-821	superpathway of sulfur amino acid biosynthesis (Saccharomyces cerevisiae)	Amino Acids Biosynthesis,Biosynthesis,Pathways	Amino Acids Biosynthesis	Biosynthesis	0	0	No	0	0	No	0	0	No	0	0	No	0	0	No	0.0577117	0	No	0	0	No	0	0	No	0	0	No	0	0	No
Pathway	PWY.841..superpathway.of.purine.nucleotides.de.novo.biosynthesis.I	PWY-841	superpathway of purine nucleotides de novo biosynthesis I	Purine-Nucleotide-De-Novo-Biosynthesis,PUR-NUC-SYN,Nucleosides and Nucleotides Biosynthesis,Biosynthesis	Nucleosides and Nucleotides Biosynthesis	Biosynthesis	0	0	No	0	0	No	0	0	No	0	0	No	0	0	No	0	0	No	0	0	No	0	0	No	0	0	No	0	0	No
Pathway	PWY.922..mevalonate.pathway.I	PWY-922	mevalonate pathway I	Isopentenyl-Diphosphate-Biosynthesis,Hemiterpenes Biosynthesis,Terpenoids Biosynthesis,Secondary Metabolites Biosynthesis,Biosynthesis	Secondary Metabolites Biosynthesis	Biosynthesis	0	-0.194902	No	0	0	No	0	0	No	-0.618508	0	No	-0.025697	0	No	0	0	No	0	0	No	-0.191908	0	No	0	0	No	0	0	No
Pathway	PWY_ARG.POLYAMINE.SYN..superpathway.of.arginine.and.polyamine.biosynthesis	ARG-POLYAMINE-SYN	ARG.POLYAMINE.SYN_superpathway_of_arginine_and_polyamine_biosynthesis	Polyamine-Biosynthesis,Biosynthesis,Pathways	Polyamine-Biosynthesis	Biosynthesis	0	0	No	0	0	No	0	0	No	0	0	No	0	0	No	0.0433679	0	No	0	0	No	0	0	No	0	0	No	0	0	No
Pathway	PWY_GLYCOLYSIS..glycolysis.I..from.glucose.6.phosphate.	GLYCOLYSIS	glycolysis I (from glucose 6-phosphate)	GLYCOLYSIS-VARIANTS,Energy-Metabolism,Pathways	Glycolysis	Energy-Metabolism	-0.227289	0	No	0	0	No	0	0	No	0	0	No	0	0	No	0	0	No	0	0	No	0	0	No	0	0	No	-0.279426	0	No
Pathway	PWY_GLYCOLYSIS.E.D..superpathway.of.glycolysis.and.Entner.Doudoroff	GLYCOLYSIS-E-D	superpathway of glycolysis and Entner Doudoroff	Energy-Metabolism,Pathways	Glycolysis	Energy-Metabolism	0	0	No	0	0	No	0	0	No	-0.0741226	0	No	0	0	No	0	0	No	0	0	No	0	0	No	0	0	No	0	0	No
Pathway	PWY_GLYCOLYSIS.TCA.GLYOX.BYPASS..superpathway.of.glycolysis..pyruvate.dehydrogenase..TCA..and.glyoxylate.bypass	GLYCOLYSIS-TCA-GLYOX-BYPASS	superpathway of glycolysis pyruvate dehydrogenase TCA and glyoxylate bypass	Energy-Metabolism,Pathways	Glycolysis	Energy-Metabolism	-0.156409	0	No	0	0	No	0	0	No	0	0	No	0	0	No	0	0	No	0	0	No	0	0	No	0	0	No	0	0	No
Pathway	PWY_GLYOXYLATE.BYPASS..glyoxylate.cycle	GLYOXYLATE-BYPASS	glyoxylate cycle	Energy-Metabolism,Pathways	Glycolysis	Energy-Metabolism	0	0	No	0	0	No	0	0	No	0	0	No	0	0	No	0	0	No	0	0	No	0	0	No	0	0	No	0	0	No
Pathway	PWY_HEME.BIOSYNTHESIS.II..heme.biosynthesis.I..aerobic.	HEME-BIOSYNTHESIS-II	heme biosynthesis I (aerobic)	HEME-SYN,Porphyrin Compounds Biosynthesis,Cofactors, Prosthetic Groups, Electron Carriers Biosynthesis,Biosynthesis	Porphyrin Compounds Biosynthesis	Biosynthesis	0	0	No	0	0	No	0	0	No	0	0	No	0	0	No	0	0	No	0	0	No	0	0	No	-0.34755	0	No	0	0	No
Pathway	PWY_NAD.BIOSYNTHESIS.II..NAD.salvage.pathway.II	NAD-BIOSYNTHESIS-II	NAD salvage pathway III	NAD-SYN,NAD-Metabolism,Cofactors, Prosthetic Groups, Electron Carriers Biosynthesis,Biosynthesis	NAD-Metabolism	Biosynthesis	0	0	No	0	0	No	0	0	No	0	0	No	0	0	No	0	0	No	0	0	No	0	0	No	0	0	No	0	0	No
Pathway	PWY_REDCITCYC..TCA.cycle.VIII..helicobacter.	REDCITCYC	TCA cycle VIII (helicobacter)	TCA-VARIANTS,Energy-Metabolism,Pathways	TCA cycle	Energy-Metabolism	-0.00873941	0	No	0	0	No	0	0	No	0	0	No	-0.180196	0	No	0	0	No	0	0	No	0	0	No	0	0	No	0	0	No
Pathway	PWY_TCA..TCA.cycle.I..prokaryotic.	TCA	TCA cycle I (prokaryotic)	TCA-VARIANTS,Energy-Metabolism,Pathways	TCA cycle	Energy-Metabolism	-0.270722	0	No	0	0	No	0	0	No	0	0	No	0	0	No	0	0	No	0	0	No	0	0	No	0	0	No	0	0	No
Pathway	PWY_TCA.GLYOX.BYPASS..superpathway.of.glyoxylate.bypass.and.TCA	TCA-GLYOX-BYPASS	superpathway of glyoxylate bypass and TCA	TCA-VARIANTS,Energy-Metabolism,Pathways	TCA cycle	Energy-Metabolism	-0.106424	0	No	0	0	No	0	0	No	0	0	No	0	0	No	0	0	No	0	0	No	0	0	No	0	0	No	0	0	No
Pathway	PWY0.1061..superpathway.of.L.alanine.biosynthesis	PWY0-1061	superpathway of L alanine biosynthesis	ALANINE-SYN,IND-AMINO-ACID-SYN,Amino Acids Biosynthesis,Biosynthesis	Amino Acids Biosynthesis	Biosynthesis	0	0	No	0	0	No	0	0	No	0	0	No	0	0	No	0	0	No	0	0	No	0	0	No	0	0	No	0	0	No
Pathway	PWY0.1241..ADP.L.glycero..beta..D.manno.heptose.biosynthesis	PWY0-1241	ADP L glycero andbeta D manno heptose biosynthesis	ADP-Sugar-Biosynthesis,Sugar Nucleotides Biosynthesis,Sugars Biosynthesis,Carbohydrates Biosynthesis,Biosynthesis	Carbohydrates Biosynthesis	Biosynthesis	0	0	No	0	0	No	0	0	No	0	0	No	0	0	No	0	0	No	0	0	No	0	0	No	0	0	No	0	0	No
Pathway	PWY0.1261..anhydromuropeptides.recycling	PWY0-1261	anhydromuropeptides recycling	Sugar Derivatives Degradation,SECONDARY-METABOLITE-DEGRADATION,Degradation/Utilization/Assimilation	Sugar Derivatives Degradation	Degradation	0	0	No	0	0	No	0	0	No	0	0	No	0	0	No	0	0	No	0	0	No	0.164906	0	No	0	0	No	0	0	No
Pathway	PWY0.1277..3.phenylpropanoate.and.3..3.hydroxyphenyl.propanoate.degradation	PWY0-1277	3 phenylpropanoate and 3 3 hydroxyphenylpropanoate degradation	Aromatic Compounds Degradation,Degradation,Pathways	Aromatic Compounds Degradation	Degradation	0	0	No	0	0	No	0	0	No	0	0	No	0	0	No	0	0	No	0	0	No	0	0	No	0	0	No	0	0	No
Pathway	PWY0.1296..purine.ribonucleosides.degradation	PWY0-1296	purine ribonucleosides degradation	Purine-Degradation,Nucleosides and Nucleotides Degradation,Degradation/Utilization/Assimilation	Nucleosides and Nucleotides Degradation	Degradation	0.281838	0	No	0	0	No	0	0	No	0	0	No	0	0	No	0	0	No	0	0	No	0	0	No	0	0	No	1.85655	0	No
Pathway	PWY0.1297..superpathway.of.purine.deoxyribonucleosides.degradation	PWY0-1297	superpathway of purine deoxyribonucleosides degradation	Nucleosides and Nucleotides Degradation,Degradation,Pathways	Nucleosides and Nucleotides Degradation	Degradation	-0.0677315	0	No	0	0	No	0	0	No	-0.318467	0	No	0	0	No	0	0	No	0	0	No	0	0	No	0	0	No	0	0	No
Pathway	PWY0.1298..superpathway.of.pyrimidine.deoxyribonucleosides.degradation	PWY0-1298	superpathway of pyrimidine deoxyribonucleosides degradation	Pyrimidine-Degradation,Nucleosides and Nucleotides Degradation,Degradation/Utilization/Assimilation	Nucleosides and Nucleotides Degradation	Degradation	0	0	No	0	0	No	0	0	No	0	0	No	0	0	No	0	0	No	0	0	No	0	0	No	0	0	No	0	0	No
Pathway	PWY0.1319..CDP.diacylglycerol.biosynthesis.II	PWY0-1319	CDP diacylglycerol biosynthesis II	CDP-diacylglycerol-Biosynthesis,Phospholipid-Biosynthesis,Fatty Acid and Lipid Biosynthesis,Biosynthesis	Fatty Acid and Lipid Biosynthesis	Biosynthesis	0	0	No	0	0	No	0	0	No	0	0	No	0	0	No	0	0	No	0	0	No	0	0	No	0	0	No	0	0	No
Pathway	PWY0.1338..polymyxin.resistance	PWY0-1338	polymyxin resistance	Antibiotic-Resistance,Detoxification,Pathways	Detoxification	Detoxification	0	0	No	0	0	No	0	0	No	0	0	No	0	0	No	0	0	No	0	0	No	0	0	No	0	0	No	0	0	No
Pathway	PWY0.1415..superpathway.of.heme.biosynthesis.from.uroporphyrinogen.III	PWY0-1415	superpathway of heme biosynthesis from uroporphyrinogen III	HEME-SYN,Porphyrin Compounds Biosynthesis,Cofactors, Prosthetic Groups, Electron Carriers Biosynthesis,Biosynthesis	Porphyrin Compounds Biosynthesis	Biosynthesis	0	0	No	0	0	No	0	0	No	0	0	No	0	0	No	0	0	No	0	0	No	0	0	No	0	0	No	0	0	No
Pathway	PWY0.1479..tRNA.processing	PWY0-1479	tRNA processing	Nucleic-Acid-Processing,Nucleosides and Nucleotides Biosynthesis,Biosynthesis	Nucleosides and Nucleotides Biosynthesis	Biosynthesis	0	0	No	0	0	No	0	0	No	0	0	No	0	0	No	0	0	No	0	0	No	0	0	No	0	0	No	0	0	No
Pathway	PWY0.1533..methylphosphonate.degradation.I	PWY0-1533	methylphosphonate degradation I	Methylphosphonate-Degradation,Phosphorus-Compounds,Inorganic Nutrients Metabolism,Degradation/Utilization/Assimilation	Inorganic Nutrients Metabolism	Degradation	0	0	No	0	0	No	0	0	No	0	0	No	0	0	No	0	0	No	0	0	No	0	0	No	0	0	No	0	0	No
Pathway	PWY0.1586..peptidoglycan.maturation..meso.diaminopimelate.containing.	PWY0-1586	peptidoglycan maturation (meso-diaminopimelate containing)	Peptidoglycan-Biosynthesis,Cell-Wall-Biosynthesis,Cell Structures Biosynthesis,Biosynthesis	Cell Structures Biosynthesis	Biosynthesis	0.073478	0	No	0	0	No	0	0	No	0	0	No	0	0	No	0	0	No	0	0	No	0.114045	0	No	0	0	No	0	0	No
Pathway	PWY0.162..superpathway.of.pyrimidine.ribonucleotides.de.novo.biosynthesis	PWY0-162	superpathway of pyrimidine ribonucleotides de novo biosynthesis	Pyrimid-Ribonucleot-De-Novo-Biosyn,Pyrimidine-De-Novo-Biosyn,Nucleosides and Nucleotides Biosynthesis,Biosynthesis	Nucleosides and Nucleotides Biosynthesis	Biosynthesis	-0.133844	0	No	0	0	No	0	0	No	0	0	No	0	0	No	0	0	No	0	0	No	0	0	No	0	0	No	0	0	No
Pathway	PWY0.166..superpathway.of.pyrimidine.deoxyribonucleotides.de.novo.biosynthesis..E..coli.	PWY0-166	superpathway of pyrimidine deoxyribonucleotides de novo biosynthesis (E. coli)	Pyrimid-Deoxyribonucleot-De-Novo-Biosyn,Deoxyribonucleotide-Biosynthesis,Pyrimidine-De-Novo-Biosyn,Nucleosides and Nucleotides Biosynthesis,Biosynthesis	Nucleosides and Nucleotides Biosynthesis	Biosynthesis	0	0	No	0	0	No	0	0	No	0	0	No	0	0	No	0	0	No	0	0	No	0	0	No	0	0	No	0	0	No
Pathway	PWY0.321..phenylacetate.degradation.I..aerobic.	PWY0-321	phenylacetate degradation I (aerobic)	Phenylacetate-Degradation,Phenolic-Compounds-Degradation,Aromatic Compounds Degradation,Degradation/Utilization/Assimilation	Aromatic Compounds Degradation	Degradation	0	0	No	0	0	No	0	0	No	0	0	No	0	0	No	0	0	No	0	0	No	0	0	No	0	0	No	0	0	No
Pathway	PWY0.42..2.methylcitrate.cycle.I	PWY0-42	2 methylcitrate cycle I	Methyl-Citrate-Cycle,Propionate-Degradation,Carboxylates Degradation,Degradation/Utilization/Assimilation	Carboxylates Degradation	Degradation	0	0	No	0	0	No	-0.156259	0	No	-0.27798	0	No	0	0	No	0	0	No	0	0	No	-0.295938	0	No	-0.48843	0	No	-0.126963	0	No
Pathway	PWY0.781..aspartate.superpathway	PWY0-781	aspartate superpathway	Super-Pathways,Pathways	Amino Acids Biosynthesis	Biosynthesis	0	0	No	0	0	No	0	0	No	0	0	No	0	0	No	0	0	No	0	0	No	0	0	No	0	0	No	0	0	No
Pathway	PWY0.845..superpathway.of.pyridoxal.5..phosphate.biosynthesis.and.salvage	PWY0-845	superpathway of pyridoxal 5 phosphate biosynthesis and salvage	Vitamin-B6-Biosynthesis,Vitamin-Biosynthesis,Cofactors, Prosthetic Groups, Electron Carriers Biosynthesis,Biosynthesis	Vitamin-Biosynthesis	Biosynthesis	0	0	No	0	0	No	0	0	No	-0.25044	0	No	0	0	No	0	0	No	0	0	No	-0.00115348	0	No	0	0	No	0	0	No
Pathway	PWY0.862...5Z..dodec.5.enoate.biosynthesis	PWY0-862	(5Z)-dodec-5-enoate biosynthesis	Unsaturated-Fatty-Acids-Biosynthesis,Fatty-acid-biosynthesis,Fatty Acid and Lipid Biosynthesis,Biosynthesis	Fatty Acid and Lipid Biosynthesis	Biosynthesis	0	0	No	0	0	No	0	0	No	0	0	No	0	0	No	0	0	No	0	0	No	0	0	No	0	0	No	0	0	No
Pathway	PWY3O.19..ubiquinol.6.biosynthesis.from.4.hydroxybenzoate..eukaryotic.	PWY3O-19	ubiquinol 6 biosynthesis from 4 hydroxybenzoate eukaryotic	Ubiquinone-Biosynthesis,Quinone-Biosynthesis,Cofactors, Prosthetic Groups, Electron Carriers Biosynthesis,Biosynthesis	Quinone-Biosynthesis	Biosynthesis	0	0	No	0	0	No	0	0	No	0	0	No	0	0	No	0.00897932	0	No	0	0	No	0	0	No	0	0	No	0	0	No
Pathway	PWY490.3..nitrate.reduction.VI..assimilatory.	PWY490-3	nitrate reduction VI (assimilatory)	Nitrate-Reduction,Nitrogen Compounds Metabolism,Inorganic Nutrients Metabolism,Degradation/Utilization/Assimilation	Inorganic Nutrients Metabolism	Degradation	0	0	No	0	0	No	0	0	No	0	0	No	0	0	No	0.25634	0	No	0	0	No	0	0	No	0	0	No	0	0	No
Pathway	PWY4FS.7..phosphatidylglycerol.biosynthesis.I..plastidic.	PWY4FS-7	phosphatidylglycerol biosynthesis I (plastidic)	PhosphatidylglycerolBiosynthesis,Phospholipid-Biosynthesis,Fatty Acid and Lipid Biosynthesis,Biosynthesis	Fatty Acid and Lipid Biosynthesis	Biosynthesis	0	0	No	0.11656	0	No	0	0	No	0.192	0	No	0	0	No	0	0	No	0	0	No	0.244834	0	No	0	0	No	0	0	No
Pathway	PWY4FS.8..phosphatidylglycerol.biosynthesis.II..non.plastidic.	PWY4FS-8	phosphatidylglycerol biosynthesis II (non-plastidic)	PhosphatidylglycerolBiosynthesis,Phospholipid-Biosynthesis,Fatty Acid and Lipid Biosynthesis,Biosynthesis	Fatty Acid and Lipid Biosynthesis	Biosynthesis	0	0	No	0.00401484	0	No	0	0	No	0.191261	0	No	0	0	No	0	0	No	0	0	No	0.236973	0	No	0	0	No	0	0	No
Pathway	PWY4LZ.257..superpathway.of.fermentation..Chlamydomonas.reinhardtii.	PWY4LZ-257	superpathway of fermentation (Chlamydomonas reinhardtii)	Pyruvate-Degradation,Fermentation,Energy-Metabolism,Pathways	Fermentation	Energy-Metabolism	0	0	No	0	0	No	0	0	No	0	0	No	0	0	No	0	0	No	-0.0358444	0	No	-0.652983	0	No	0	0	No	0	0	No
Pathway	PWY66.389..phytol.degradation	PWY66-389	phytol degradation	Alcohol-Degradation,Degradation,Pathways	Alcohol-Degradation	Degradation	0	0	No	0	0	No	0	0	No	0	0	No	0	0	No	0	0	No	0	0	No	0	0	No	0	0	No	0	0	No
Pathway	PWY66.398..TCA.cycle.III..animals.	PWY66-398	TCA cycle III (animals)	TCA-VARIANTS,Energy-Metabolism,Pathways	TCA cycle	Energy-Metabolism	0	0	No	0	0	No	0	0	No	-0.141756	0	No	0	0	No	-0.0530589	0	No	0	0	No	0	0	No	0	0	No	0	0	No
Pathway	PWY66.399..gluconeogenesis.III	PWY66-399	gluconeogenesis III	Gluconeogenesis,CARBO-BIOSYNTHESIS,Carbohydrates Biosynthesis,Biosynthesis	Carbohydrates Biosynthesis	Biosynthesis	0	0	No	0	0	No	0	0	No	0	0	No	0	0	No	0	0	No	0	0	No	0	0	No	0	0	No	0	0	No
Pathway	PWY66.400..glycolysis.VI..metazoan.	PWY66-400	glycolysis VI metazoan	Glycolysis	Glycolysis	Energy-Metabolism	0	0	No	0	0	No	0	0	No	0	0	No	0	0	No	0	0	No	0	0	No	0	0	No	-0.0727456	0	No	0	0	No
Pathway	PWY66.409..superpathway.of.purine.nucleotide.salvage	PWY66-409	superpathway of purine nucleotide salvage	Purine-Nucleotides-Salvage,PUR-NUC-SYN,Nucleosides and Nucleotides Biosynthesis,Biosynthesis	Nucleosides and Nucleotides Biosynthesis	Biosynthesis	-0.390083	0	No	0	0	No	0	0	No	0	0	No	0	0	No	0	0	No	0	0	No	0	0	No	0	0	No	0	0	No
Pathway	PWY66.422..D.galactose.degradation.V..Leloir.pathway.	PWY66-422	D galactose degradation V Leloir pathway	GALACTOSE-DEGRADATION,Sugars-And-Polysaccharides-Degradation,Carbohydrates Degradation,Degradation/Utilization/Assimilation	Carbohydrates Degradation	Degradation	0	0	No	0	0	No	0.632895	0	No	0	0	No	0	0	No	0	0	No	0	0	No	0	0	No	0	0	No	0.0722598	0	No
Pathway	PWYG.321..mycolate.biosynthesis	PWYG-321	mycolate biosynthesis	Fatty-acid-biosynthesis,Lipid-Biosynthesis,Fatty Acid and Lipid Biosynthesis,Biosynthesis	Fatty Acid and Lipid Biosynthesis	Biosynthesis	-0.0175445	0	No	0	0	No	0	0	No	0	0	No	0	0	No	0	0	No	0	0	No	0	0	No	0	0	No	-0.034993	0	No
Pathway	PYRIDNUCSAL.PWY..NAD.salvage.pathway.I	PYRIDNUCSAL-PWY	NAD salvage pathway I	NAD-SYN,NAD-Metabolism,Cofactors, Prosthetic Groups, Electron Carriers Biosynthesis,Biosynthesis	NAD-Metabolism	Biosynthesis	0	0	No	0	0	No	0	0	No	0	0	No	0	0	No	0	0	No	0	0	No	0	0	No	0	0	No	0	0	No
Pathway	PYRIDNUCSYN.PWY..NAD.biosynthesis.I..from.aspartate.	PYRIDNUCSYN-PWY	NAD biosynthesis I (from aspartate)	NAD-SYN,NAD-Metabolism,Cofactors, Prosthetic Groups, Electron Carriers Biosynthesis,Biosynthesis	NAD-Metabolism	Biosynthesis	0	0	No	0	0	No	0	0	No	0	0	No	0	0	No	0	0	No	0	0	No	0	0	No	0	0	No	0	0	No
Pathway	PYRIDOXSYN.PWY..pyridoxal.5..phosphate.biosynthesis.I	PYRIDOXSYN-PWY	pyridoxal 5 phosphate biosynthesis I	Vitamin-B6-Biosynthesis,Vitamin-Biosynthesis,Cofactors, Prosthetic Groups, Electron Carriers Biosynthesis,Biosynthesis	Vitamin-Biosynthesis	Biosynthesis	-0.00924148	0	No	0	0	No	0	0	No	0	0	No	0	0	No	0	0	No	0	0	No	0	0	No	0	0	No	-0.694375	0	No
Pathway	RHAMCAT.PWY..L.rhamnose.degradation.I	RHAMCAT-PWY	L rhamnose degradation I	L-rhamnose-Degradation,Sugars-And-Polysaccharides-Degradation,Carbohydrates Degradation,Degradation/Utilization/Assimilation	Carbohydrates Degradation	Degradation	0	0	No	0	0	No	0	0	No	0	0	No	0	0	No	0	0	No	0	0	No	0	0	No	0	0	No	0	0	No
Pathway	RIBOSYN2.PWY..flavin.biosynthesis.I..bacteria.and.plants.	RIBOSYN2-PWY	flavin biosynthesis I (bacteria and plants)	Flavin-Biosynthesis,Vitamin-Biosynthesis,Cofactors, Prosthetic Groups, Electron Carriers Biosynthesis,Biosynthesis	Vitamin-Biosynthesis	Biosynthesis	0	0	No	-0.00677838	0	No	0	0	No	0	0	No	0	0	No	0	0	No	0	0	No	0	0	No	0	0	No	0	0	No
Pathway	SALVADEHYPOX.PWY..adenosine.nucleotides.degradation.II	SALVADEHYPOX-PWY	adenosine nucleotides degradation II	Adenosine-Nucleotides-Degradation,Purine-Degradation,Nucleosides and Nucleotides Degradation,Degradation/Utilization/Assimilation	Nucleosides and Nucleotides Degradation	Degradation	0	0	No	0	0	No	0	0	No	0	0	No	0	0	No	0.0823457	0	No	0	0	No	0	0	No	0	0	No	0	0	No
Pathway	SER.GLYSYN.PWY..superpathway.of.L.serine.and.glycine.biosynthesis.I	SER-GLYSYN-PWY	superpathway of L serine and glycine biosynthesis I	Amino Acids Biosynthesis,Biosynthesis,Pathways	Amino Acids Biosynthesis	Biosynthesis	0.325963	0	No	0	0	No	1.30203	0	No	0	0	No	2.04711	0	No	0	0	No	0	0	No	0	0	No	0	0	No	0	0	No
Pathway	SO4ASSIM.PWY..sulfate.reduction.I..assimilatory.	SO4ASSIM-PWY	sulfate reduction I (assimilatory)	Sulfate-Reduction,Sulfur-Metabolism,Inorganic Nutrients Metabolism,Degradation/Utilization/Assimilation	Inorganic Nutrients Metabolism	Degradation	0	0	No	0	0	No	0	0	No	0	0	No	0	0	No	0	0	No	0	0	No	0	0	No	0	0	No	0	0	No
Pathway	SULFATE.CYS.PWY..superpathway.of.sulfate.assimilation.and.cysteine.biosynthesis	SULFATE-CYS-PWY	superpathway of sulfate assimilation and cysteine biosynthesis	Super-Pathways,Pathways	Amino Acids Biosynthesis	Biosynthesis	0	0	No	0	0	No	0	0	No	0	0	No	0	0	No	0	0	No	0	0	No	0	0	No	0	0	No	0	0	No
Pathway	THISYN.PWY..superpathway.of.thiamin.diphosphate.biosynthesis.I	THISYN-PWY	superpathway of thiamine diphosphate biosynthesis I	Thiamine-Biosynthesis,Vitamin-Biosynthesis,Cofactors, Prosthetic Groups, Electron Carriers Biosynthesis,Biosynthesis	Vitamin-Biosynthesis	Biosynthesis	0	0	No	0	0	No	0	0	No	0	0	No	0	0	No	0	0	No	0	0	No	0	0	No	0	0	No	0	0	No
Pathway	THISYNARA.PWY..superpathway.of.thiamin.diphosphate.biosynthesis.III..eukaryotes.	THISYNARA-PWY	superpathway of thiamin diphosphate biosynthesis III eukaryotes	Thiamine-Biosynthesis,Vitamin-Biosynthesis,Cofactors, Prosthetic Groups, Electron Carriers Biosynthesis,Biosynthesis	Vitamin-Biosynthesis	Biosynthesis	0.595897	0	No	0	0	No	0	0	No	0	0	No	0	0	No	0	0	No	0	0	No	0	0	No	0	0	No	0	0	No
Pathway	THRESYN.PWY..superpathway.of.L.threonine.biosynthesis	THRESYN-PWY	superpathway of L threonine biosynthesis	THREONINE-BIOSYNTHESIS,IND-AMINO-ACID-SYN,Amino Acids Biosynthesis,Biosynthesis	Amino Acids Biosynthesis	Biosynthesis	0	0	No	0	0	No	0	0	No	0	0	No	0	0	No	0	0	No	0	0	No	0	0	No	0	0	No	0	0	No
Pathway	TRNA.CHARGING.PWY..tRNA.charging	TRNA-CHARGING-PWY	tRNA charging	Aminoacyl-tRNAs-Charging,Biosynthesis,Pathways	Aminoacyl-tRNAs-Charging	Biosynthesis	0	0	No	0	0	No	0	0	No	0	0	No	0	0	No	0	0	No	0	0	No	0	0	No	0	0	No	0	0	No
Pathway	TRPSYN.PWY..L.tryptophan.biosynthesis	TRPSYN-PWY	L tryptophan biosynthesis	TRYPTOPHAN-BIOSYNTHESIS,IND-AMINO-ACID-SYN,Amino Acids Biosynthesis,Biosynthesis	Amino Acids Biosynthesis	Biosynthesis	0	0	No	0	0	No	-0.509558	0	No	0	0	No	0	0	No	0	0	No	0	0	No	0	0	No	0	0	No	0	0	No
Pathway	UBISYN.PWY..superpathway.of.ubiquinol.8.biosynthesis..prokaryotic.	UBISYN-PWY	superpathway of ubiquinol 8 biosynthesis prokaryotic	Ubiquinone-Biosynthesis,Quinone-Biosynthesis,Cofactors, Prosthetic Groups, Electron Carriers Biosynthesis,Biosynthesis	Quinone-Biosynthesis	Biosynthesis	-0.0549454	0	No	0	0	No	0	0	No	0	0	No	0	0	No	0	0	No	0	0	No	0	0	No	0	0	No	0	0	No
Pathway	UDPNAGSYN.PWY..UDP.N.acetyl.D.glucosamine.biosynthesis.I	UDPNAGSYN-PWY	UDP N acetyl D glucosamine biosynthesis I	O-Antigen-Biosynthesis,Lipopolysaccharide-Biosynthesis,Cell Structures Biosynthesis,Biosynthesis	Cell Structures Biosynthesis	Biosynthesis	0	0	No	0	0	No	0	0	No	0	0	No	0	0	No	0	0	No	0	0	No	0	0	No	0	0	No	0	0	No
Pathway	VALSYN.PWY..L.valine.biosynthesis	VALSYN-PWY	L valine biosynthesis	VALINE-BIOSYNTHESIS,IND-AMINO-ACID-SYN,Amino Acids Biosynthesis,Biosynthesis	Amino Acids Biosynthesis	Biosynthesis	0	0	No	0	0	No	0	0	No	0	0	No	0	0	No	0	0	No	0	0	No	0	0	No	0	0	No	0	0	No
Pathway	X1CMET2.PWY..N10.formyl.tetrahydrofolate.biosynthesis	1CMET2-PWY	N.10.formyl.tetrahydrofolate.biosynthesis	Folate.Biosynthesis.Vitamin.Biosynthesis.Cofactors..Prosthetic.Groups..Electron.Carriers.Biosynthesis.Biosynthesis	Vitamin.Biosynthesis	Biosynthesis	0	0	No	0	0	No	0	0	No	0	0	No	0	0	No	0	0	No	0	0	No	0	0	No	0	0	No	0	0	No
Pathway	X3.HYDROXYPHENYLACETATE.DEGRADATION.PWY..4.hydroxyphenylacetate.degradation	3-HYDROXYPHENYLACETATE-DEGRADATION-PWY	4 hydroxyphenylacetate degradation	Aromatic Compounds Degradation,Degradation,Pathways	Aromatic Compounds Degradation	Degradation	0	0	No	0	0	No	0	0	No	0	0	No	0	0	No	-0.200268	0	No	0	0	No	0	0	No	0	0	No	0	0	No
Abbreviations: BMI, body mass index; eGFR, estimated glomerular filtratration rate; PPI, proton pump inhibitor.

## Sheet: Supplementary Data 9
Supplementary Data 9. Results from Generalized linear models on bacterial pathways
						Physical Component Scale	Physical Component Scale	Physical Component Scale	Physical Component Scale	Physical Component Scale	Physical Component Scale	Physical Component Scale	Physical Component Scale	Physical Component Scale	Mental Component Scale	Mental Component Scale	Mental Component Scale	Mental Component Scale	Mental Component Scale	Mental Component Scale	Mental Component Scale	Mental Component Scale	Mental Component Scale	Physical Functioning	Physical Functioning	Physical Functioning	Physical Functioning	Physical Functioning	Physical Functioning	Physical Functioning	Physical Functioning	Physical Functioning	Social Functioning	Social Functioning	Social Functioning	Social Functioning	Social Functioning	Social Functioning	Social Functioning	Social Functioning	Social Functioning	Physical Restrain	Physical Restrain	Physical Restrain	Physical Restrain	Physical Restrain	Physical Restrain	Physical Restrain	Physical Restrain
						No confounders	No confounders	No confounders	Microbiome confounders	Microbiome confounders	Microbiome confounders	All confounders	All confounders	All confounders	No confounders	No confounders	No confounders	Microbiome confounders	Microbiome confounders	Microbiome confounders	All confounders	All confounders	All confounders	No confounders	No confounders	No confounders	Microbiome confounders	Microbiome confounders	Microbiome confounders	All confounders	All confounders	All confounders	No confounders	No confounders	No confounders	Microbiome confounders	Microbiome confounders	Microbiome confounders	All confounders	All confounders	All confounders	No confounders	No confounders	No confounders	Microbiome confounders	Microbiome confounders	Microbiome confounders	All confounders	All confounders
Feature	MetaCycID_2	Function	pathClass	Class	Category	Coefficient	P-value	FDR	Coefficient	P-value	FDR	Coefficient	P-value	FDR	Coefficient	P-value	FDR	Coefficient	P-value	FDR	Coefficient	P-value	FDR	Coefficient	P-value	FDR	Coefficient	P-value	FDR	Coefficient	P-value	FDR	Coefficient	P-value	FDR	Coefficient	P-value	FDR	Coefficient	P-value	FDR	Coefficient	P-value	FDR	Coefficient	P-value	FDR	Coefficient	P-value
AEROBACTINSYN.PWY..aerobactin.biosynthesis	AEROBACTINSYN-PWY	aerobactin biosynthesis	aerobactin biosynthesis	Siderorphore Biosynthesis	Biosynthesis	-0.720863	0.11453	0.163415	-0.588928	0.178323	0.259716	-0.717781	0.092676	0.151299	-0.127952	0.725768	0.882092	-0.178775	0.617332	0.829927	-0.242671	0.495067	0.719172	-0.722782	0.161275	0.214422	-0.494517	0.299891	0.431401	-0.591606	0.204983	0.314188	-0.687666	0.114207	0.207877	-0.729736	0.0886249	0.179811	-0.820604	0.0529285	0.123032	-0.741425	0.386879	0.519277	-0.712379	0.39438	0.560435	-0.896818	0.27708
ALL.CHORISMATE.PWY..superpathway.of.chorismate.metabolism	ALL-CHORISMATE-PWY	superpathway of chorismate metabolism	Super-Pathways,Pathways	Amino Acids Biosynthesis	Biosynthesis	-0.654861	0.0615018	0.0968033	-0.425815	0.204337	0.28494	-0.43151	0.189106	0.272034	-0.394798	0.157905	0.576529	-0.350879	0.200544	0.563129	-0.356806	0.191986	0.574343	-0.626578	0.113701	0.160277	-0.236389	0.518552	0.627626	-0.17324	0.630109	0.718864	-0.815062	0.0146056	0.0523118	-0.693253	0.0349264	0.0996681	-0.702944	0.0312886	0.088567	-0.398843	0.543859	0.655994	-0.0728498	0.909587	0.930802	-0.0976745	0.877837
ANAEROFRUCAT.PWY..homolactic.fermentation	ANAEROFRUCAT-PWY	homolactic fermentation	Fermentation,Energy-Metabolism,Pathways	Fermentation	Energy-Metabolism	-4.28905	0.0013823	0.00378446	-3.28282	0.0117244	0.0291862	-2.8336	0.0261157	0.0548899	-1.14099	0.288228	0.649978	-0.971919	0.362424	0.659124	-0.733474	0.48996	0.719172	-4.31037	0.00469057	0.0109032	-2.56945	0.0722924	0.13716	-2.22419	0.112659	0.19871	-1.64708	0.201386	0.325744	-1.17163	0.362301	0.517543	-0.816545	0.521869	0.642723	-4.95197	0.0503075	0.126128	-3.62279	0.147788	0.293071	-2.80119	0.257862
ANAGLYCOLYSIS.PWY..glycolysis.III..from.glucose.	ANAGLYCOLYSIS-PWY	glycolysis III (from glucose)	GLYCOLYSIS-VARIANTS,Energy-Metabolism,Pathways	Glycolysis	Energy-Metabolism	9.1418	0.000882901	0.00256114	5.18536	0.0524581	0.102293	4.58769	0.0802106	0.137336	3.21998	0.1437	0.566725	1.07921	0.62192	0.829927	0.758013	0.72872	0.844372	13.7347	1.00047e-05	0.000100142	8.92526	0.00222345	0.0147206	7.81484	0.00654365	0.0290737	5.75319	0.0286254	0.078866	3.05263	0.244538	0.388383	2.59206	0.320332	0.470445	15.1075	0.00348673	0.0321438	8.71272	0.0888378	0.236228	8.05503	0.112804
ARGDEG.PWY..superpathway.of.L.arginine..putrescine..and.4.aminobutanoate.degradation	ARGDEG-PWY	superpathway of L arginine putrescine and 4 aminobutanoate degradation	ARGININE-DEG,Proteinogenic-Amino-Acids-Degradation,Amino Acids Degradation,Degradation/Utilization/Assimilation	Amino Acids Degradation	Degradation	-1.21361	0.000364368	0.00131514	-1.00902	0.00215481	0.0100919	-1.05736	0.00103018	0.00531756	-0.553026	0.0425561	0.325626	-0.600566	0.0257471	0.24425	-0.627144	0.019643	0.230624	-1.34264	0.000489739	0.00160653	-0.932896	0.0094583	0.0307395	-0.904764	0.0104844	0.037887	-1.00715	0.0019466	0.0146424	-0.997416	0.00198342	0.0198909	-1.03577	0.00122705	0.0143564	-1.57896	0.0138685	0.0558675	-1.40603	0.0258877	0.139393	-1.51808	0.0151941
ARGININE.SYN4.PWY..L.ornithine.de.novo..biosynthesis	ARGININE-SYN4-PWY	L-ornithine biosynthesis II	L-Ornithine-Biosynthesis,Other-Amino Acids Biosynthesis,Amino Acids Biosynthesis,Biosynthesis	Amino Acids Biosynthesis	Biosynthesis	-0.391347	0.568096	0.63696	-0.865768	0.186254	0.26728	-0.482704	0.454664	0.535921	-0.117737	0.829561	0.912547	-0.309175	0.563771	0.794713	-0.114571	0.831191	0.903515	-0.674888	0.383079	0.45891	-1.18879	0.0954128	0.166616	-0.963954	0.1713	0.274549	-0.179304	0.783747	0.846446	-0.498028	0.43805	0.582408	-0.228584	0.721626	0.799003	-0.513333	0.68843	0.762268	-1.25281	0.315327	0.48717	-0.609844	0.623778
ARGORNPROST.PWY..arginine..ornithine.and.proline.interconversion	ARGORNPROST-PWY	arginine ornithine and proline interconversion	Interconversion,Activation-Inactivation-Interconversion,Pathways	Amino Acids Biosynthesis	Biosynthesis	-0.292512	0.454926	0.533214	-0.177556	0.636722	0.695109	-0.223825	0.541409	0.611044	0.015149	0.961319	0.969606	-0.00273835	0.992889	0.996206	-0.0282415	0.926247	0.945095	-0.633981	0.152982	0.207584	-0.368516	0.370142	0.50106	-0.400168	0.3195	0.44679	-0.212889	0.569048	0.668013	-0.171628	0.642118	0.734148	-0.211038	0.563209	0.669862	0.241295	0.743902	0.80095	0.331259	0.646815	0.748664	0.27108	0.703643
ARGSYN.PWY..L.arginine.biosynthesis.I..via.L.ornithine.	ARGSYN-PWY	L arginine biosynthesis I via L ornithine	ARGININE-SYN,IND-AMINO-ACID-SYN,Amino Acids Biosynthesis,Biosynthesis	Amino Acids Biosynthesis	Biosynthesis	-0.980685	0.209887	0.275919	-0.45788	0.540832	0.6216	-0.678721	0.353583	0.441664	-0.132489	0.831952	0.912547	-0.00580548	0.99243	0.996206	-0.109264	0.857649	0.912117	-1.54379	0.0822577	0.12295	-0.655141	0.424592	0.545904	-0.763491	0.342336	0.473071	-0.386372	0.605037	0.696288	-0.109008	0.882113	0.90621	-0.247311	0.73421	0.799003	-1.26718	0.388476	0.519277	-0.643749	0.65318	0.748664	-0.947711	0.503202
ARGSYNBSUB.PWY..L.arginine.biosynthesis.II..acetyl.cycle.	ARGSYNBSUB-PWY	L arginine biosynthesis II acetyl cycle	ARGININE-SYN,IND-AMINO-ACID-SYN,Amino Acids Biosynthesis,Biosynthesis	Amino Acids Biosynthesis	Biosynthesis	-1.21303	0.050809	0.0837276	-0.699685	0.240661	0.327411	-0.871259	0.135431	0.203147	-0.214598	0.665451	0.861894	-0.0854833	0.860829	0.938357	-0.166941	0.731308	0.844372	-1.57839	0.0251693	0.0450737	-0.746926	0.252697	0.379046	-0.790505	0.217545	0.3269	-0.511826	0.388597	0.525316	-0.240316	0.681527	0.758043	-0.349855	0.547177	0.657737	-1.60247	0.16946	0.295036	-0.926153	0.416571	0.576402	-1.19296	0.290401
ARO.PWY..chorismate.biosynthesis.I	ARO-PWY	chorismate biosynthesis I	Chorismate-Biosynthesis,Aromatic Compounds Biosynthesis,Biosynthesis	Aromatic Compounds Biosynthesis	Biosynthesis	5.28637	0.0542682	0.0873768	5.99547	0.0253058	0.0551698	6.83835	0.00941077	0.0241108	-0.275067	0.900266	0.938807	0.878205	0.689141	0.84208	1.24533	0.571085	0.762171	4.8958	0.115569	0.162259	5.76502	0.0489987	0.102372	5.95497	0.0391858	0.0904882	2.20139	0.401501	0.53995	3.48977	0.184857	0.307511	4.00799	0.126503	0.22888	7.35635	0.156374	0.274437	9.06406	0.078993	0.221812	10.6755	0.0373435
ASPASN.PWY..superpathway.of.L.aspartate.and.L.asparagine.biosynthesis	ASPASN-PWY	superpathway of L aspartate and L asparagine biosynthesis	Amino Acids Biosynthesis,Biosynthesis,Pathways	Amino Acids Biosynthesis	Biosynthesis	1.91838	0.370577	0.450078	-0.0595817	0.977179	0.977179	-0.564209	0.781468	0.816355	2.64384	0.121602	0.51926	1.17175	0.491059	0.724209	0.920123	0.586691	0.771268	4.71584	0.0515594	0.0818885	2.24696	0.322713	0.458592	1.93674	0.384136	0.510726	2.89851	0.155853	0.266851	0.898137	0.660012	0.749722	0.547137	0.786665	0.831685	1.63785	0.683421	0.760197	-1.88298	0.63577	0.748664	-2.80556	0.474759
AST.PWY..L.arginine.degradation.II..AST.pathway.	AST-PWY	L arginine degradation II AST pathway	ARGININE-DEG,Proteinogenic-Amino-Acids-Degradation,Amino Acids Degradation,Degradation/Utilization/Assimilation	Amino Acids Degradation	Degradation	-1.47479	2.89518e-05	0.000264754	-1.25845	0.000245338	0.00260951	-1.29646	0.000115257	0.00202276	-0.249864	0.378241	0.703543	-0.298543	0.289881	0.627677	-0.316225	0.26155	0.589241	-1.62572	4.78489e-05	0.000329313	-1.2275	0.00110434	0.00981132	-1.1784	0.00144897	0.0130407	-0.899932	0.00769827	0.0365148	-0.886234	0.00860074	0.0465288	-0.915809	0.00629484	0.0401455	-1.73053	0.0094333	0.0458123	-1.55351	0.0187203	0.128532	-1.64757	0.0118561
BIOTIN.BIOSYNTHESIS.PWY..biotin.biosynthesis.I	BIOTIN-BIOSYNTHESIS-PWY	biotin biosynthesis I	BIOTIN-SYN,Vitamin-Biosynthesis,Cofactors, Prosthetic Groups, Electron Carriers Biosynthesis,Biosynthesis	Vitamin-Biosynthesis	Biosynthesis	-1.45261	0.000253747	0.00102374	-1.14173	0.0032131	0.0125311	-1.19845	0.00158532	0.00679213	-0.259611	0.415221	0.738517	-0.261524	0.4106	0.679814	-0.28333	0.371699	0.624335	-1.61368	0.000342924	0.00122953	-1.10596	0.00924811	0.0307395	-1.08547	0.00930865	0.0355145	-0.835217	0.0278954	0.078866	-0.772015	0.0424398	0.112851	-0.802156	0.0337893	0.0919384	-1.57155	0.0360932	0.102998	-1.23665	0.0969922	0.24342	-1.32925	0.0715949
BRANCHED.CHAIN.AA.SYN.PWY..superpathway.of.branched.amino.acid.biosynthesis	BRANCHED-CHAIN-AA-SYN-PWY	superpathway of branched chain amino acid biosynthesis	Amino Acids Biosynthesis,Biosynthesis,Pathways	Amino Acids Biosynthesis	Biosynthesis	10.789	4.73056e-06	0.000100835	10.1693	5.96345e-06	0.000299024	9.56887	1.29046e-05	0.000905902	4.82076	0.0108968	0.147163	5.05513	0.00619312	0.142733	4.77475	0.00932842	0.216786	11.0683	3.26467e-05	0.000242238	9.96541	4.75026e-05	0.000926301	9.24638	0.000116896	0.00241355	9.18546	4.52606e-05	0.000992904	8.92503	5.24221e-05	0.00167274	8.5442	9.21177e-05	0.00390099	16.6824	0.000167976	0.00736995	16.0392	0.000194712	0.0170141	15.2837	0.000323727
CALVIN.PWY..Calvin.Benson.Bassham.cycle	CALVIN-PWY	Calvin Benson Bassham cycle	Autotrophic-CO2-Fixation,CO2-Fixation,C1 Compounds Utilization and Assimilation,Degradation/Utilization/Assimilation	C1 Compounds Utilization and Assimilation	Degradation	13.3719	7.2969e-07	4.14183e-05	10.4825	5.77584e-05	0.00106701	9.65072	0.000160513	0.00216692	4.28538	0.0487555	0.345709	2.97704	0.165034	0.549091	2.55447	0.232874	0.576754	14.7569	1.36227e-06	3.4154e-05	10.5666	0.000204504	0.00265855	9.28384	0.000920242	0.00978803	8.35991	0.00125285	0.0118851	6.24321	0.0150295	0.0635586	5.66304	0.0265325	0.0824152	18.6218	0.0003492	0.00875495	14.0182	0.00614979	0.0826997	13.1763	0.00937783
CENTFERM.PWY..pyruvate.fermentation.to.butanoate	CENTFERM-PWY	pyruvate fermentation to butanoate	Pyruvate-Degradation,Fermentation,Energy-Metabolism,Pathways	Fermentation	Energy-Metabolism	-0.273525	0.461622	0.538304	-0.21396	0.547541	0.623284	-0.394748	0.259691	0.342676	-0.0517209	0.861503	0.924315	-0.124904	0.667451	0.84208	-0.208559	0.47445	0.715677	-0.449241	0.286019	0.351023	-0.234681	0.546014	0.639544	-0.489009	0.202216	0.313611	-0.066601	0.851059	0.883792	-0.08212	0.814003	0.857755	-0.197219	0.571478	0.675383	-0.428783	0.540326	0.655228	-0.443186	0.516421	0.653209	-0.615332	0.364897
CITRULBIO.PWY..L.citrulline.biosynthesis	CITRULBIO-PWY	L citrulline biosynthesis	Citrulline-Biosynthesis,Other-Amino Acids Biosynthesis,Amino Acids Biosynthesis,Biosynthesis	Amino Acids Biosynthesis	Biosynthesis	-0.81057	0.203412	0.270445	-0.630448	0.300332	0.388867	-0.485152	0.414416	0.498194	0.308289	0.544476	0.789716	0.513899	0.301518	0.627677	0.583763	0.237849	0.576754	-2.00196	0.00614748	0.0137437	-1.81206	0.00720988	0.0280193	-1.65473	0.0123383	0.0404741	0.400132	0.510855	0.62045	0.472341	0.429734	0.574111	0.568828	0.336814	0.486509	-0.876602	0.470538	0.60277	-0.707184	0.550663	0.680219	-0.405052	0.729462
COA.PWY..coenzyme.A.biosynthesis.I	COA-PWY	coenzyme A biosynthesis I	CoA-Biosynthesis,Cofactor-Biosynthesis,Biosynthesis	Cofactor-Biosynthesis	Biosynthesis	7.33033	4.06284e-05	0.000319931	5.31442	0.00212605	0.0100919	4.54248	0.00731311	0.019156	4.91981	0.000571616	0.022293	3.99295	0.00476186	0.139284	3.6243	0.0101497	0.216786	8.72849	1.77442e-05	0.000144842	5.69404	0.00279495	0.0171995	4.91576	0.00856153	0.0337651	5.96888	0.000466286	0.00654666	4.44893	0.008749	0.0465288	3.91934	0.0199304	0.0702994	9.57998	0.00460866	0.0349017	5.99906	0.0725278	0.218878	4.82728	0.144294
COA.PWY.1..coenzyme.A.biosynthesis.II..mammalian.	COA-PWY-1	coenzyme A biosynthesis II (mammalian)	CoA-Biosynthesis,Cofactor-Biosynthesis,Biosynthesis	Cofactor-Biosynthesis	Biosynthesis	8.16447	0.00715165	0.0158875	5.99782	0.0431631	0.0861202	7.36907	0.0116988	0.0277452	0.764878	0.7529	0.890527	1.08795	0.654118	0.84208	1.74893	0.473422	0.715677	7.68763	0.0259405	0.0462189	3.70551	0.255676	0.381882	4.01144	0.21369	0.323298	3.83612	0.185941	0.306452	3.14067	0.280501	0.437581	4.09695	0.159147	0.271168	10.7807	0.0593748	0.136213	7.93135	0.163929	0.316149	10.511	0.0643551
COBALSYN.PWY..adenosylcobalamin.salvage.from.cobinamide.I	COBALSYN-PWY	adenosylcobalamin salvage from cobinamide I	B12-Salvage-From-Cobinamide,Adenosylcobalamin-Biosynthesis,Cobalamin-Biosynthesis,Vitamin-Biosynthesis,Cofactors, Prosthetic Groups, Electron Carriers Biosynthesis,Biosynthesis	Vitamin-Biosynthesis	Biosynthesis	4.7537	1.72252e-05	0.000213911	4.09326	0.000129383	0.00188607	3.49102	0.000925677	0.00512045	2.85387	0.00127114	0.0445445	2.31425	0.00832308	0.14607	1.99548	0.0232991	0.230624	6.08001	1.49609e-06	3.50085e-05	5.09142	1.60626e-05	0.000402712	4.6903	5.67961e-05	0.00142396	4.39236	3.10859e-05	0.000779367	3.72453	0.000383122	0.00672379	3.26721	0.00181737	0.0193302	5.60778	0.00783661	0.0437319	4.08655	0.0495618	0.1908	3.14269	0.128805
COLANSYN.PWY..colanic.acid.building.blocks.biosynthesis	COLANSYN-PWY	colanic acid building blocks biosynthesis	Carbohydrates Biosynthesis,Biosynthesis,Pathways	Carbohydrates Biosynthesis	Biosynthesis	-1.72577	0.00394323	0.00910574	-1.4178	0.0134393	0.0327583	-1.41792	0.0113376	0.0272569	0.267941	0.576203	0.804863	0.283537	0.546302	0.77948	0.280325	0.548671	0.754907	-2.14042	0.00179867	0.00460828	-1.69464	0.00755443	0.0285119	-1.57714	0.0111602	0.0384044	-0.0706332	0.901837	0.931015	-0.0133109	0.981158	0.989131	-0.0211552	0.969759	0.975316	-2.3168	0.0449461	0.120428	-2.05186	0.0688584	0.215797	-2.02369	0.0692223
COMPLETE.ARO.PWY..superpathway.of.aromatic.amino.acid.biosynthesis	COMPLETE-ARO-PWY	superpathway of aromatic amino acid biosynthesis	Amino Acids Biosynthesis,Biosynthesis,Pathways	Amino Acids Biosynthesis	Biosynthesis	5.53475	0.0692766	0.106184	5.9381	0.0445169	0.0882792	7.07567	0.0148743	0.033254	-0.726195	0.765443	0.890527	0.36939	0.878664	0.946826	0.882144	0.715998	0.843162	5.0709	0.14218	0.194943	5.41448	0.0940508	0.165059	5.74998	0.0715143	0.141252	1.83061	0.529399	0.636366	2.94066	0.310874	0.470331	3.6751	0.204102	0.331666	7.83844	0.174179	0.299691	9.1891	0.106988	0.252255	11.3211	0.0457943
CRNFORCAT.PWY..creatinine.degradation.I	CRNFORCAT-PWY	creatinine degradation I	Creatinine-Degradation,AMINE-DEG,Degradation	AMINE-DEG	Degradation	0.292964	0.439789	0.51975	0.365941	0.313203	0.401219	0.206815	0.56003	0.626379	0.495751	0.100916	0.513355	0.529363	0.0738947	0.429848	0.453677	0.124144	0.52014	0.154884	0.718133	0.777978	0.301124	0.446928	0.564287	0.143095	0.712421	0.779302	0.281529	0.436215	0.569187	0.323756	0.362722	0.517543	0.212668	0.546553	0.657737	0.385935	0.587695	0.692571	0.462847	0.504911	0.649171	0.244476	0.721602
DAPLYSINESYN.PWY..L.lysine.biosynthesis.I	DAPLYSINESYN-PWY	L lysine biosynthesis I	LYSINE-SYN,IND-AMINO-ACID-SYN,Amino Acids Biosynthesis,Biosynthesis	Amino Acids Biosynthesis	Biosynthesis	1.45295	0.234173	0.302187	1.56646	0.181757	0.262537	1.24248	0.278841	0.363841	1.0709	0.271725	0.640104	0.733567	0.444358	0.696609	0.556111	0.560461	0.758623	2.14681	0.125365	0.174616	2.71809	0.0361575	0.0818791	2.63625	0.0382135	0.089486	0.725447	0.533348	0.636752	0.554315	0.630046	0.727454	0.29138	0.798452	0.841612	2.48406	0.284183	0.42995	2.27784	0.316452	0.48717	1.77136	0.430768
DENOVOPURINE2.PWY..superpathway.of.purine.nucleotides.de.novo.biosynthesis.II	DENOVOPURINE2-PWY	superpathway of purine nucleotides de novo biosynthesis II	Purine-Nucleotide-De-Novo-Biosynthesis,PUR-NUC-SYN,Nucleosides and Nucleotides Biosynthesis,Biosynthesis	Nucleosides and Nucleotides Biosynthesis	Biosynthesis	5.33433	0.0143137	0.0287091	4.69719	0.0251199	0.0551067	5.0678	0.0140101	0.0316078	1.71522	0.32466	0.649978	1.56947	0.360751	0.659124	1.76915	0.303883	0.609503	5.58282	0.0236016	0.0429232	5.01746	0.0285174	0.0704618	4.68528	0.0383294	0.089486	2.13071	0.305662	0.437908	2.00943	0.329128	0.485394	2.28445	0.26606	0.403501	11.2369	0.00662989	0.0401223	10.7716	0.00802364	0.0919382	11.9126	0.00319682
DTDPRHAMSYN.PWY..dTDP.L.rhamnose.biosynthesis.I	DTDPRHAMSYN-PWY	dTDP L rhamnose biosynthesis I	dTDP-L-Rhamnose-Biosynthesis,dTDP-Sugar-Biosynthesis,Sugar Nucleotides Biosynthesis,Sugars Biosynthesis,Carbohydrates Biosynthesis,Biosynthesis	Carbohydrates Biosynthesis	Biosynthesis	9.10714	1.79357e-09	6.29545e-07	7.84715	7.36105e-08	2.44684e-05	7.45021	1.76902e-07	6.20925e-05	3.5656	0.00356486	0.0782041	3.10092	0.0100159	0.156982	2.88821	0.0160582	0.216786	9.78171	1.23448e-08	2.07739e-06	7.96147	6.10692e-07	3.57255e-05	7.42484	2.17049e-06	0.000108835	6.6777	4.29741e-06	0.000188549	5.81827	5.16295e-05	0.00167274	5.51093	0.000111139	0.00390099	12.972	5.58552e-06	0.00120173	10.8749	0.000105188	0.0170141	10.2981	0.000205768
ECASYN.PWY..enterobacterial.common.antigen.biosynthesis	ECASYN-PWY	enterobacterial common antigen biosynthesis	Cell Structures Biosynthesis,Biosynthesis,Pathways	Cell Structures Biosynthesis	Biosynthesis	-1.22868	0.000209514	0.000942814	-1.02966	0.00142635	0.00863188	-1.06382	0.000808718	0.00489414	-0.323726	0.223448	0.635658	-0.384414	0.146627	0.549091	-0.399378	0.132439	0.528251	-1.39976	0.000190074	0.00081221	-1.01365	0.00410294	0.0211172	-0.953701	0.00622232	0.0290737	-0.784728	0.0133709	0.0507041	-0.783213	0.01352	0.0586299	-0.804645	0.0109816	0.0539875	-1.48519	0.0174392	0.0631048	-1.32272	0.0327534	0.148149	-1.40628	0.0224653
ENTBACSYN.PWY..enterobactin.biosynthesis	ENTBACSYN-PWY	enterobactin biosynthesis	Siderophores-Biosynthesis,Biosynthesis,Pathways	Siderophore Biosynthesis	Biosynthesis	-0.724187	0.0133683	0.027123	-0.546874	0.0549718	0.104865	-0.60294	0.0305653	0.0623746	-0.213337	0.36215	0.683412	-0.263128	0.259017	0.598124	-0.29122	0.210118	0.576754	-0.707637	0.0328852	0.0554938	-0.353417	0.257363	0.382773	-0.360685	0.238815	0.349887	-0.593892	0.0333978	0.0857836	-0.628307	0.0243731	0.0833724	-0.669046	0.0156879	0.0646733	-0.738893	0.179705	0.306196	-0.625213	0.252344	0.425831	-0.730998	0.176041
FAO.PWY..fatty.acid..beta..oxidation.I	FAO-PWY	fatty acid andbeta oxidation I	Fatty-Acid-Degradation,Fatty-Acid-and-Lipid-Degradation,Degradation	Fatty-Acid-and-Lipid-Degradation	Degradation	-0.858869	0.0542252	0.0873768	-0.532684	0.21946	0.3009	-0.581695	0.171592	0.250954	0.2019	0.571137	0.804863	0.183621	0.604659	0.829927	0.169062	0.633337	0.794894	-1.49984	0.00309397	0.00754155	-0.888188	0.0621811	0.124718	-0.842989	0.0720343	0.141252	-0.266411	0.531491	0.636701	-0.183385	0.666322	0.753778	-0.203997	0.629664	0.727013	-0.54898	0.51476	0.638448	-0.233772	0.779239	0.848176	-0.314957	0.703422
FASYN.ELONG.PWY..fatty.acid.elongation....saturated	FASYN-ELONG-PWY	fatty acid elongation saturated	Fatty-acid-biosynthesis,Lipid-Biosynthesis,Fatty Acid and Lipid Biosynthesis,Biosynthesis	Fatty Acid and Lipid Biosynthesis	Biosynthesis	-1.45968	0.000215325	0.000956699	-1.10179	0.00423262	0.0149772	-1.21405	0.001301	0.00593054	-0.250528	0.428795	0.744456	-0.223577	0.47913	0.720666	-0.273348	0.386504	0.628524	-1.65996	0.000209476	0.000850942	-1.10144	0.00910832	0.0307395	-1.12256	0.00686701	0.0301121	-0.825425	0.0287603	0.078866	-0.708527	0.0610473	0.13914	-0.779816	0.0381517	0.097038	-1.56985	0.0351725	0.101439	-1.14421	0.122472	0.263727	-1.32393	0.0713651
FASYN.INITIAL.PWY..superpathway.of.fatty.acid.biosynthesis.initiation..E..coli.	FASYN-INITIAL-PWY	superpathway of fatty acid biosynthesis initiation (E. coli)	Fatty-acid-biosynthesis,Lipid-Biosynthesis,Fatty Acid and Lipid Biosynthesis,Biosynthesis	Fatty Acid and Lipid Biosynthesis	Biosynthesis	-1.47043	0.000187058	0.000883781	-1.13617	0.00315326	0.0124359	-1.2476	0.000953065	0.00512045	-0.255471	0.418759	0.738614	-0.245216	0.437281	0.696609	-0.294081	0.351708	0.624335	-1.70057	0.000139157	0.000691808	-1.16781	0.00561071	0.0239391	-1.18005	0.00447146	0.0253143	-0.826726	0.0281804	0.078866	-0.733776	0.0521982	0.12905	-0.804283	0.0325546	0.0906879	-1.57267	0.0343794	0.10056	-1.18481	0.109366	0.255918	-1.36819	0.0624201
FERMENTATION.PWY..mixed.acid.fermentation	FERMENTATION-PWY	mixed acid fermentation	Fermentation,Energy-Metabolism,Pathways	Fermentation	Energy-Metabolism	-1.91093	3.51215e-05	0.00028669	-1.42843	0.00162558	0.00950964	-1.4351	0.0011853	0.00562093	-0.389574	0.293981	0.649978	-0.287315	0.439969	0.696609	-0.286106	0.439518	0.685648	-2.39217	4.80571e-06	7.33393e-05	-1.53778	0.0019348	0.0135823	-1.48427	0.00225388	0.0175803	-0.899318	0.0422362	0.0968949	-0.725496	0.103539	0.196444	-0.721011	0.102334	0.197358	-3.17017	0.000270449	0.00862977	-2.59818	0.00285136	0.0714878	-2.59891	0.00251116
FOLSYN.PWY..superpathway.of.tetrahydrofolate.biosynthesis.and.salvage	FOLSYN-PWY	superpathway of tetrahydrofolate biosynthesis and salvage	Folate-Biosynthesis,Vitamin-Biosynthesis,Cofactors, Prosthetic Groups, Electron Carriers Biosynthesis,Biosynthesis	Vitamin-Biosynthesis	Biosynthesis	-0.709593	0.0556843	0.0892474	-0.32635	0.369764	0.461876	-0.397257	0.264695	0.347969	-0.0756789	0.79842	0.899878	-0.056954	0.848144	0.930308	-0.0942522	0.750645	0.852674	-0.921894	0.0284333	0.0501511	-0.241295	0.545514	0.639544	-0.239009	0.541798	0.646841	-0.402606	0.255044	0.385864	-0.338377	0.342508	0.49884	-0.393006	0.266701	0.403501	-0.646279	0.354268	0.493445	-0.254642	0.714995	0.791211	-0.396052	0.565985
FUC.RHAMCAT.PWY..superpathway.of.fucose.and.rhamnose.degradation	FUC-RHAMCAT-PWY	superpathway of fucose and rhamnose degradation	Super-Pathways,Pathways	Sugar Derivatives Degradation	Degradation	-1.16663	0.00155579	0.00410588	-0.895568	0.0151773	0.0364878	-0.931171	0.00975883	0.0245866	-0.243459	0.40988	0.737784	-0.373406	0.216316	0.570878	-0.391282	0.193032	0.574343	-1.43513	0.00057373	0.00180534	-0.866411	0.031598	0.0759652	-0.839532	0.0335691	0.0835656	-0.863773	0.0141283	0.0521943	-0.917222	0.0111554	0.0526354	-0.943683	0.00840419	0.0460917	-1.25067	0.071089	0.153081	-1.07793	0.12631	0.267077	-1.15486	0.0973339
FUCCAT.PWY..fucose.degradation	FUCCAT-PWY	fucose degradation	Sugars-And-Polysaccharides-Degradation,Carbohydrates Degradation,Degradation	Carbohydrates Degradation	Degradation	-1.49396	0.00266051	0.00630972	-1.23817	0.0110844	0.0277902	-1.23135	0.0100168	0.0245866	-0.214319	0.590517	0.811604	-0.395615	0.321876	0.627677	-0.390983	0.327168	0.624335	-1.91695	0.000693822	0.00202943	-1.33795	0.0124092	0.0375484	-1.19816	0.0229792	0.0625248	-1.09779	0.0207196	0.0697012	-1.06021	0.0265885	0.0872203	-1.05745	0.0261822	0.0820531	-1.84641	0.0494196	0.126128	-1.61581	0.0847685	0.234281	-1.65328	0.0754811
GALACT.GLUCUROCAT.PWY..superpathway.of.hexuronide.and.hexuronate.degradation	GALACT-GLUCUROCAT-PWY	superpathway of hexuronide and hexuronate degradation	Super-Pathways,Pathways	Sugar Derivatives Degradation	Degradation	7.18022	9.30772e-07	4.14183e-05	6.21265	1.38773e-05	0.000429544	5.62983	6.0075e-05	0.00165835	5.29107	6.06595e-06	0.000709716	4.54965	0.000101179	0.0118379	4.2478	0.000280529	0.0328219	9.15174	2.9831e-08	2.16587e-06	7.84977	4.39042e-07	3.16473e-05	7.38506	1.36677e-06	9.59472e-05	7.4619	8.27346e-08	9.67995e-06	6.40336	4.73326e-06	0.000276896	5.95547	1.89279e-05	0.00110728	11.3698	3.4897e-05	0.00306221	9.42559	0.000563013	0.0247022	8.49583	0.00172348
GALACTARDEG.PWY..D.galactarate.degradation.I	GALACTARDEG-PWY	D galactarate degradation I	D-Galactarate-Degradation,SUGAR-ACIDS-DEG,Carboxylates Degradation/Sugar Derivatives Degradation,Secondary Metabolites Degradation,Degradation/Utilization/Assimilation	Sugar Derivatives Degradation	Degradation	-1.37156	0.00019136	0.000883781	-1.07354	0.00266158	0.0112556	-1.16157	0.000938032	0.00512045	-0.329522	0.2641	0.635658	-0.331364	0.258195	0.598124	-0.372858	0.203961	0.576754	-1.66958	5.72839e-05	0.000352748	-1.15651	0.00298909	0.0171995	-1.14489	0.00288252	0.0195764	-0.809015	0.0214693	0.0697012	-0.766281	0.028975	0.0900021	-0.828128	0.0179051	0.0683119	-1.48456	0.0324476	0.0965178	-1.15496	0.0924259	0.242101	-1.33397	0.0504726
GALACTUROCAT.PWY..D.galacturonate.degradation.I	GALACTUROCAT-PWY	D galacturonate degradation I	D-Galacturonate-Degradation,SUGAR-ACIDS-DEG,Carboxylates Degradation/Sugar Derivatives Degradation,Secondary Metabolites Degradation,Degradation/Utilization/Assimilation	Sugar Derivatives Degradation	Degradation	7.2179	6.82841e-07	4.14183e-05	6.2833	8.3995e-06	0.000327581	5.80857	2.62184e-05	0.00115033	4.74498	4.55824e-05	0.00319989	4.05559	0.00045458	0.0227939	3.80138	0.000983997	0.0516825	9.09892	3.08529e-08	2.16587e-06	7.75439	4.50816e-07	3.16473e-05	7.35055	1.11813e-06	9.59472e-05	6.79272	9.50305e-07	5.08518e-05	5.89178	2.04613e-05	0.00102599	5.51599	5.93379e-05	0.00297537	11.6978	1.8543e-05	0.00216953	10.0619	0.000193718	0.0170141	9.27599	0.000521229
GLCMANNANAUT.PWY..superpathway.of.N.acetylglucosamine..N.acetylmannosamine.and.N.acetylneuraminate.degradation	GLCMANNANAUT-PWY	superpathway of N acetylglucosamine N acetylmannosamine and N acetylneuraminate degradation	AMINE-DEG,Degradation,Pathways	AMINE-DEG	Degradation	7.07332	1.81092e-06	5.79566e-05	6.51649	5.10681e-06	0.000298748	5.93282	2.47101e-05	0.00115033	4.60714	0.000102966	0.00602353	4.28938	0.000251584	0.0176612	3.97442	0.000713263	0.0516825	8.71285	2.80844e-07	1.40823e-05	7.77154	8.56771e-07	4.2961e-05	7.43876	1.77266e-06	0.0001037	7.23043	2.97136e-07	2.60737e-05	6.56248	2.76515e-06	0.000242642	6.10115	1.26641e-05	0.00108079	9.40185	0.00087534	0.0138095	8.09729	0.00357926	0.0717515	7.11205	0.0100977
GLUCARDEG.PWY..D.glucarate.degradation.I	GLUCARDEG-PWY	D glucarate degradation I	D-Glucarate-Degradation,SUGAR-ACIDS-DEG,Carboxylates Degradation/Sugar Derivatives Degradation,Secondary Metabolites Degradation,Degradation/Utilization/Assimilation	Sugar Derivatives Degradation	Degradation	-1.44848	8.90794e-05	0.000529947	-1.15324	0.00134838	0.00830318	-1.24624	0.00042976	0.00359157	-0.455365	0.12482	0.51926	-0.480211	0.103622	0.484953	-0.524458	0.076302	0.443957	-1.84005	1.0271e-05	0.000100142	-1.34042	0.000631954	0.00658356	-1.3299	0.000598062	0.0077748	-0.973985	0.00586912	0.0311837	-0.934288	0.00815557	0.0465288	-0.998852	0.00460179	0.0358718	-1.5091	0.0307834	0.0964731	-1.18821	0.0859535	0.235701	-1.36628	0.0472548
GLUCARGALACTSUPER.PWY..superpathway.of.D.glucarate.and.D.galactarate.degradation	GLUCARGALACTSUPER-PWY	superpathway of D glucarate and D galactarate degradation	Super-Pathways,Pathways	Sugar Derivatives Degradation	Degradation	-1.37156	0.00019136	0.000883781	-1.07354	0.00266158	0.0112556	-1.16157	0.000938032	0.00512045	-0.329522	0.2641	0.635658	-0.331364	0.258195	0.598124	-0.372858	0.203961	0.576754	-1.66958	5.72839e-05	0.000352748	-1.15651	0.00298909	0.0171995	-1.14489	0.00288252	0.0195764	-0.809015	0.0214693	0.0697012	-0.766281	0.028975	0.0900021	-0.828128	0.0179051	0.0683119	-1.48456	0.0324476	0.0965178	-1.15496	0.0924259	0.242101	-1.33397	0.0504726
GLUCONEO.PWY..gluconeogenesis.I	GLUCONEO-PWY	gluconeogenesis I	Gluconeogenesis,CARBO-BIOSYNTHESIS,Carbohydrates Biosynthesis,Biosynthesis	Carbohydrates Biosynthesis	Biosynthesis	-0.443713	0.373796	0.452422	-0.246058	0.61092	0.674317	-0.252021	0.593114	0.654664	-0.119094	0.764827	0.890527	-0.290884	0.461644	0.705112	-0.296257	0.450358	0.69945	-1.20543	0.0321675	0.0548097	-0.7482	0.155277	0.251162	-0.697959	0.175333	0.279736	-0.883487	0.0627746	0.129611	-0.899842	0.05716	0.132869	-0.907749	0.0523075	0.1224	0.33027	0.723388	0.783671	0.507045	0.582458	0.704925	0.510157	0.574907
GLUCOSE1PMETAB.PWY..glucose.and.glucose.1.phosphate.degradation	GLUCOSE1PMETAB-PWY	glucose and glucose 1 phosphate degradation	Sugars-And-Polysaccharides-Degradation,Carbohydrates Degradation,Degradation	Carbohydrates Degradation	Degradation	-1.39434	0.000127708	0.0007004	-1.10906	0.00180769	0.00991029	-1.15972	0.000899187	0.00512045	-0.230387	0.430554	0.744456	-0.22109	0.448529	0.696609	-0.24163	0.408177	0.657202	-1.48783	0.000319977	0.00118223	-1.03287	0.00818104	0.0296035	-0.984516	0.0105781	0.037887	-0.724881	0.0375479	0.0895308	-0.693979	0.0469483	0.122066	-0.727373	0.0367113	0.0964082	-1.67658	0.0149537	0.0570518	-1.39752	0.0416149	0.165987	-1.51218	0.0264889
GLUCUROCAT.PWY..superpathway.of..beta..D.glucuronide.and.D.glucuronate.degradation	GLUCUROCAT-PWY	superpathway of andbeta D glucuronide and D glucuronate degradation	D-Glucuronate-Degradation,SUGAR-ACIDS-DEG,Carboxylates Degradation/Sugar Derivatives Degradation,Secondary Metabolites Degradation,Degradation/Utilization/Assimilation	Sugar Derivatives Degradation	Degradation	6.94857	2.17041e-06	5.95595e-05	6.0013	2.5511e-05	0.000526726	5.3651	0.00012601	0.00205732	4.87035	3.29696e-05	0.00289308	4.15758	0.00036952	0.0216169	3.82936	0.0010307	0.0516825	8.44592	3.58226e-07	1.57172e-05	7.16	4.07995e-06	0.000159118	6.70865	1.14675e-05	0.000503137	6.94296	6.61031e-07	4.64044e-05	5.86831	2.64559e-05	0.00116075	5.38826	0.000105805	0.00390099	10.4185	0.000158827	0.00736995	8.47863	0.00190368	0.0556825	7.42459	0.00613227
GLUDEG.I.PWY..GABA.shunt	GLUDEG-I-PWY	GABA shunt	GLUTAMATE-DEG,Proteinogenic-Amino-Acids-Degradation,Amino Acids Degradation,Degradation/Utilization/Assimilation	Amino Acids Degradation	Degradation	-0.870822	0.0604833	0.095629	-0.644364	0.152843	0.231474	-0.538133	0.222524	0.306207	0.0606871	0.869944	0.924315	-0.0185834	0.959799	0.993774	0.036408	0.921064	0.942547	-1.50511	0.00421911	0.00993897	-0.995005	0.0437555	0.0942219	-0.807653	0.0957286	0.1732	-0.483175	0.274862	0.410538	-0.488352	0.269046	0.421585	-0.411701	0.347715	0.492129	-0.81314	0.353254	0.493445	-0.66858	0.439895	0.598462	-0.524293	0.540739
GLUTORN.PWY..L.ornithine.biosynthesis	GLUTORN-PWY	L-ornithine biosynthesis I	L-Ornithine-Biosynthesis,Other-Amino Acids Biosynthesis,Amino Acids Biosynthesis,Biosynthesis	Amino Acids Biosynthesis	Biosynthesis	-1.34029	0.0302579	0.0544642	-0.801364	0.178173	0.259716	-1.01067	0.0830223	0.140777	-0.234776	0.634945	0.836712	-0.120656	0.804229	0.906542	-0.223006	0.646269	0.798734	-1.76799	0.0118959	0.0244178	-0.887708	0.17371	0.275893	-0.947223	0.139669	0.234564	-0.625604	0.290309	0.426354	-0.366773	0.530498	0.655651	-0.508513	0.381413	0.518562	-1.80188	0.121617	0.22586	-1.10233	0.333494	0.502389	-1.44085	0.201993
GLYCOCAT.PWY..glycogen.degradation.I..bacterial.	GLYCOCAT-PWY	glycogen degradation I bacterial	Glycogen-Degradation,POLYSACCHARIDES-DEG,Degradation/Utilization/Assimilation	POLYSACCHARIDES-DEG	Degradation	-0.802004	0.0332124	0.0588765	-0.589918	0.103825	0.172714	-0.671668	0.0580252	0.106077	-0.0366273	0.903171	0.938807	-0.0822983	0.781501	0.887724	-0.129252	0.661704	0.809262	-0.813293	0.0571052	0.0886899	-0.431599	0.277385	0.407372	-0.464141	0.233434	0.344515	-0.57792	0.108666	0.202882	-0.532431	0.135153	0.242035	-0.604763	0.0867824	0.175061	-1.01441	0.152488	0.27032	-0.760019	0.274872	0.446909	-0.875097	0.203251
GLYCOGENSYNTH.PWY..glycogen.biosynthesis.I..from.ADP.D.Glucose.	GLYCOGENSYNTH-PWY	glycogen biosynthesis I (from ADP-D-Glucose)	GLYCOGEN-BIOSYN,Polysaccharides-Biosynthesis,Carbohydrates Biosynthesis,Biosynthesis	Carbohydrates Biosynthesis	Biosynthesis	-0.441006	0.705668	0.762121	0.0381073	0.972721	0.9755	-0.444658	0.685895	0.739486	0.200583	0.829509	0.912547	0.107199	0.906286	0.966889	-0.149282	0.870414	0.918962	-0.667098	0.613419	0.692316	0.0526366	0.965466	0.973239	-0.0246598	0.98365	0.98646	0.436891	0.694588	0.773969	0.669611	0.539621	0.659955	0.321004	0.768849	0.820262	-2.05884	0.347019	0.493445	-1.4357	0.500407	0.645745	-2.38614	0.261532
GLYCOL.GLYOXDEG.PWY..superpathway.of.glycol.metabolism.and.degradation	GLYCOL-GLYOXDEG-PWY	superpathway of glycol metabolism and degradation	Alcohol-Degradation,Degradation,Pathways	Alcohol-Degradation	Degradation	-1.27743	0.000982928	0.00282793	-1.12667	0.00272532	0.011388	-1.10125	0.00276078	0.009474	-0.217301	0.48437	0.760388	-0.326841	0.289127	0.627677	-0.313044	0.308459	0.611943	-1.30972	0.0028387	0.00703301	-0.982716	0.0169225	0.04677	-0.89043	0.027478	0.0703999	-0.792073	0.0324996	0.0857697	-0.858446	0.0199772	0.0787069	-0.840131	0.021766	0.0734601	-1.35955	0.0619954	0.14039	-1.29483	0.072102	0.218878	-1.28763	0.0706761
GOLPDLCAT.PWY..superpathway.of.glycerol.degradation.to.1.3.propanediol	GOLPDLCAT-PWY	superpathway of glycerol degradation to 1,3-propanediol	GLYCEROL-DEG,Alcohol-Degradation,Degradation	Alcohol-Degradation	Degradation	-0.933584	0.0264956	0.0486909	-0.532285	0.187533	0.267578	-0.542476	0.168687	0.247737	-0.52504	0.118174	0.51926	-0.395877	0.23039	0.591379	-0.396917	0.226342	0.576754	-1.3885	0.00362022	0.0087034	-0.863893	0.0507455	0.104774	-0.838597	0.0526694	0.114117	-0.830385	0.0383912	0.0895308	-0.623278	0.115114	0.212658	-0.621055	0.112595	0.206915	-1.55191	0.0502448	0.126128	-1.02851	0.184765	0.344959	-1.01483	0.184944
HCAMHPDEG.PWY..3.phenylpropanoate.and.3..3.hydroxyphenyl.propanoate.degradation.to.2.oxopent.4.enoate	HCAMHPDEG-PWY	3 phenylpropanoate and 3 3 hydroxyphenylpropanoate degradation to 2 oxopent 4 enoate	Phenolic-Compounds-Degradation,Aromatic Compounds Degradation,Degradation	Aromatic Compounds Degradation	Degradation	-1.12433	0.000725701	0.0021771	-0.886423	0.00584046	0.0178261	-0.950805	0.00259249	0.00900955	-0.545514	0.0404988	0.325626	-0.564754	0.0318533	0.266202	-0.600513	0.0225036	0.230624	-1.40789	0.000183047	0.000803119	-1.0063	0.0042114	0.0211172	-0.986799	0.00439655	0.0252982	-1.04785	0.000953554	0.010299	-0.994169	0.00159247	0.0174674	-1.04654	0.000841885	0.0113654	-1.36148	0.0301572	0.0953619	-1.09504	0.076701	0.218878	-1.23767	0.0438832
HEMESYN2.PWY..heme.biosynthesis.II..anaerobic.	HEMESYN2-PWY	heme biosynthesis II (anaerobic)	HEME-SYN,Porphyrin Compounds Biosynthesis,Cofactors, Prosthetic Groups, Electron Carriers Biosynthesis,Biosynthesis	Porphyrin Compounds Biosynthesis	Biosynthesis	-1.40684	0.0471366	0.0780422	-1.15804	0.0916272	0.15833	-1.21975	0.0684774	0.121392	-0.162767	0.77382	0.890527	-0.215158	0.701677	0.843454	-0.24799	0.65676	0.806023	-0.924216	0.249895	0.314384	-0.531602	0.478631	0.589472	-0.535791	0.465353	0.585444	-0.830968	0.219312	0.344768	-0.89756	0.182505	0.305044	-0.943209	0.156629	0.269494	-2.15631	0.104578	0.200585	-2.02388	0.122356	0.263727	-2.19055	0.0899246
HEXITOLDEGSUPER.PWY..superpathway.of.hexitol.degradation..bacteria.	HEXITOLDEGSUPER-PWY	superpathway of hexitol degradation (bacteria)	SUGAR-ALCOHOLS-DEG,Sugar Derivatives Degradation,Secondary Metabolites Degradation,Degradation/Utilization/Assimilation	Sugar Derivatives Degradation	Degradation	-1.37927	0.0127206	0.0262643	-0.99677	0.0627402	0.115904	-0.825982	0.114722	0.178966	-0.2306	0.602561	0.811604	-0.294835	0.50114	0.735984	-0.210613	0.629287	0.794894	-1.74408	0.00589678	0.0133533	-1.08331	0.0669845	0.12947	-0.831675	0.151912	0.251515	-0.699607	0.185967	0.306452	-0.621235	0.237126	0.381795	-0.500609	0.336474	0.486509	-1.59122	0.129884	0.236214	-1.21451	0.24027	0.413406	-0.938827	0.35889
HISDEG.PWY..L.histidine.degradation.I	HISDEG-PWY	L histidine degradation I	HISTIDINE-DEG,Proteinogenic-Amino-Acids-Degradation,Amino Acids Degradation,Degradation/Utilization/Assimilation	Amino Acids Degradation	Degradation	-0.0709658	0.935852	0.952128	0.0410912	0.96165	0.969809	-0.148449	0.858989	0.875497	-0.895462	0.20264	0.635658	-0.907299	0.193488	0.555076	-1.00807	0.146766	0.547948	0.187911	0.85057	0.891194	0.528355	0.571065	0.657192	0.222329	0.807962	0.854991	-0.957755	0.254161	0.385864	-0.726587	0.385471	0.532678	-0.872689	0.292989	0.435297	0.59665	0.717708	0.779924	0.891758	0.584425	0.704925	0.686011	0.670386
HISTSYN.PWY..L.histidine.biosynthesis	HISTSYN-PWY	L histidine biosynthesis	HISTIDINE-SYN,IND-AMINO-ACID-SYN,Amino Acids Biosynthesis,Biosynthesis	Amino Acids Biosynthesis	Biosynthesis	1.99237	0.424721	0.507065	3.22132	0.175737	0.259176	3.91284	0.0923417	0.151299	0.28755	0.885199	0.933047	0.937342	0.629956	0.829927	1.24134	0.521612	0.744252	0.486334	0.864766	0.902467	2.21113	0.400208	0.522205	3.30711	0.199358	0.313611	1.6309	0.49299	0.604732	2.26364	0.331971	0.487539	2.69648	0.243606	0.373387	0.455563	0.923738	0.955569	1.9727	0.670275	0.756484	2.8313	0.536549
HOMOSER.METSYN.PWY..L.methionine.biosynthesis.I	HOMOSER-METSYN-PWY	L methionine biosynthesis I	Methionine-De-novo-Biosynthesis,METHIONINE-SYN,Proteinogenic Amino Acids Biosynthesis,Amino Acids Biosynthesis,Biosynthesis	Amino Acids Biosynthesis	Biosynthesis	-2.12142	0.0527375	0.086097	-1.57517	0.140995	0.218015	-1.62189	0.122761	0.188161	-0.562989	0.519959	0.773238	-1.00259	0.251712	0.596964	-1.02482	0.241547	0.576754	-2.37367	0.0560137	0.0873813	-1.11488	0.340752	0.477803	-0.870144	0.450593	0.570612	-0.806817	0.44025	0.572325	-0.677163	0.518677	0.64821	-0.681278	0.514438	0.64259	-2.68819	0.192267	0.319834	-2.29561	0.26309	0.437652	-2.48842	0.221856
HSERMETANA.PWY..L.methionine.biosynthesis.III	HSERMETANA-PWY	L methionine biosynthesis III	Methionine-De-novo-Biosynthesis,METHIONINE-SYN,Proteinogenic Amino Acids Biosynthesis,Amino Acids Biosynthesis,Biosynthesis	Amino Acids Biosynthesis	Biosynthesis	2.62429	0.0095536	0.0209582	2.10704	0.0320332	0.0685589	2.04542	0.0328608	0.0659093	1.65745	0.0404213	0.325626	1.0858	0.176919	0.549091	1.06802	0.181244	0.563903	2.4236	0.0344486	0.0575783	2.05974	0.0547155	0.111658	1.9219	0.0668819	0.135697	1.65356	0.0871472	0.16807	1.31007	0.1742	0.295382	1.29019	0.176033	0.295634	5.72123	0.00247156	0.0308507	4.80181	0.0102577	0.0973093	4.80092	0.0092444
ILEUSYN.PWY..L.isoleucine.biosynthesis.I..from.threonine.	ILEUSYN-PWY	L isoleucine biosynthesis I from threonine	ISOLEUCINE-SYN,IND-AMINO-ACID-SYN,Amino Acids Biosynthesis,Biosynthesis	Amino Acids Biosynthesis	Biosynthesis	6.87074	0.0206967	0.0394812	5.94291	0.0382654	0.0790069	6.98339	0.013419	0.0309873	1.64601	0.488194	0.760388	2.59623	0.268674	0.608681	3.13676	0.182987	0.563903	7.30995	0.0290999	0.0503487	5.41458	0.0830232	0.153374	5.55781	0.0717756	0.141252	6.02595	0.0332765	0.0857836	6.07017	0.0307405	0.0930164	6.8793	0.014229	0.0616592	9.32835	0.0938678	0.184061	8.51188	0.120291	0.263727	10.6706	0.0504906
KDO.NAGLIPASYN.PWY..superpathway.of..Kdo.2.lipid.A.biosynthesis	KDO-NAGLIPASYN-PWY	superpathway of (Kdo)-2-lipid A biosynthesis	Lipid-Biosynthesis,Fatty Acid and Lipid Biosynthesis,Biosynthesis,Pathways	Fatty Acid and Lipid Biosynthesis	Biosynthesis	-1.24111	0.000458177	0.00157667	-0.98799	0.00426701	0.0149772	-1.02482	0.00248771	0.00900955	-0.208051	0.46399	0.757813	-0.239778	0.397698	0.666879	-0.259887	0.358615	0.624335	-1.52261	0.000142577	0.000691808	-1.0539	0.00525079	0.0233295	-1.00235	0.00694895	0.0301121	-0.702278	0.038159	0.0895308	-0.695876	0.040312	0.108843	-0.728647	0.0307524	0.0877568	-1.26159	0.0586865	0.135742	-1.02798	0.120853	0.263727	-1.12114	0.0878333
KETOGLUCONMET.PWY..ketogluconate.metabolism	KETOGLUCONMET-PWY	ketogluconate metabolism	SUGAR-ACIDS-DEG,Carboxylates Degradation/Sugar Derivatives Degradation,Secondary Metabolites Degradation,Degradation/Utilization/Assimilation	Sugar Derivatives Degradation	Degradation	-1.36441	0.000505146	0.00162666	-1.016	0.00807253	0.0226677	-1.06685	0.0044632	0.0126337	-0.45132	0.151176	0.574972	-0.447939	0.153903	0.549091	-0.472006	0.131721	0.528251	-1.62535	0.000253747	0.000989612	-0.998227	0.0174981	0.047983	-0.989818	0.0163437	0.0478064	-1.04092	0.00546226	0.0311837	-0.986195	0.00871089	0.0465288	-1.02091	0.00620255	0.0401455	-1.53439	0.0382066	0.107473	-1.18844	0.106915	0.252255	-1.29642	0.0753751
LACTOSECAT.PWY..lactose.and.galactose.degradation.I	LACTOSECAT-PWY	lactose and galactose degradation I	GALACTOSE-DEGRADATION,Sugars-And-Polysaccharides-Degradation,Carbohydrates Degradation,Degradation/Utilization/Assimilation	Carbohydrates Degradation	Degradation	-0.177639	0.671986	0.732507	0.215038	0.59734	0.663501	0.160307	0.686816	0.739486	-0.0967595	0.772497	0.890527	0.0716765	0.829418	0.913621	0.0389713	0.906257	0.938337	-0.194847	0.682229	0.74832	0.266357	0.550043	0.639544	0.209994	0.630473	0.718864	0.110394	0.782521	0.846446	0.327087	0.41222	0.558645	0.276184	0.484463	0.61416	-0.497416	0.531121	0.648476	-0.0603587	0.938778	0.955105	-0.11743	0.879766
LPSSYN.PWY..superpathway.of.lipopolysaccharide.biosynthesis	LPSSYN-PWY	superpathway of lipopolysaccharide biosynthesis	Lipid-Biosynthesis,Fatty Acid and Lipid Biosynthesis,Biosynthesis,Pathways	Fatty Acid and Lipid Biosynthesis	Biosynthesis	-0.73707	0.0892643	0.133327	-0.538187	0.195193	0.276261	-0.561986	0.167648	0.247245	-0.125145	0.717943	0.879869	-0.127626	0.707175	0.845415	-0.142759	0.673901	0.818475	-0.781172	0.110694	0.156668	-0.478153	0.290818	0.423557	-0.399179	0.369747	0.503028	-0.399992	0.333685	0.462939	-0.346478	0.394974	0.543012	-0.368584	0.362658	0.501153	-0.433558	0.595281	0.694165	-0.183777	0.817387	0.866776	-0.264304	0.737537
MET.SAM.PWY..superpathway.of.S.adenosyl.L.methionine.biosynthesis	MET-SAM-PWY	superpathway of S adenosyl L methionine biosynthesis	Super-Pathways,Pathways	Amino Acids Biosynthesis	Biosynthesis	-2.48021	0.0267863	0.0489687	-1.77066	0.1054	0.174506	-1.75789	0.101465	0.160425	-0.903284	0.312864	0.649978	-1.24	0.165365	0.549091	-1.23407	0.167285	0.562668	-2.99501	0.018369	0.0346641	-1.512	0.206217	0.317465	-1.21862	0.301065	0.426104	-1.12394	0.293145	0.428725	-0.883557	0.409977	0.557797	-0.847359	0.427243	0.559561	-3.18352	0.131068	0.237138	-2.53972	0.225967	0.400237	-2.63238	0.206095
METHGLYUT.PWY..superpathway.of.methylglyoxal.degradation	METHGLYUT-PWY	superpathway of methylglyoxal degradation	Aldehyde-Degradation,Degradation,Pathways	Aldehyde-Degradation	Degradation	-1.61098	3.01713e-05	0.000264754	-1.32519	0.000400938	0.00370341	-1.40983	0.000128949	0.00205732	-0.497209	0.108937	0.51926	-0.493073	0.108705	0.495527	-0.53897	0.080322	0.443957	-1.84207	2.48515e-05	0.000189628	-1.33457	0.00110385	0.00981132	-1.29193	0.00138318	0.0127762	-1.20657	0.00107932	0.0108241	-1.16401	0.00152965	0.0174674	-1.23954	0.000718271	0.0106563	-1.87912	0.00981654	0.0458123	-1.57912	0.0277777	0.142978	-1.75424	0.0140215
METSYN.PWY..L.homoserine.and.L.methionine.biosynthesis	METSYN-PWY	L homoserine and L methionine biosynthesis	Methionine-De-novo-Biosynthesis,METHIONINE-SYN,Proteinogenic Amino Acids Biosynthesis,Amino Acids Biosynthesis,Biosynthesis	Amino Acids Biosynthesis	Biosynthesis	-1.89084	0.113211	0.162857	-1.34987	0.246017	0.332123	-1.36552	0.231125	0.313223	-0.606197	0.524816	0.773238	-1.09297	0.250354	0.596964	-1.09949	0.24668	0.582964	-2.175	0.108243	0.153819	-0.886687	0.485996	0.59645	-0.636299	0.611132	0.705617	-0.66389	0.559947	0.659535	-0.551597	0.62868	0.727454	-0.5341	0.637499	0.733646	-2.21762	0.323242	0.47041	-1.87951	0.399376	0.565246	-1.99071	0.367722
NAGLIPASYN.PWY..lipid.IVA.biosynthesis	NAGLIPASYN-PWY	lipid IV-A biosynthesis	Lipid-Biosynthesis,Fatty Acid and Lipid Biosynthesis,Biosynthesis,Pathways	Fatty Acid and Lipid Biosynthesis	Biosynthesis	-1.32769	0.00712734	0.0158875	-1.21793	0.010052	0.0257536	-1.32477	0.0041032	0.0119027	-0.467904	0.235818	0.635658	-0.461713	0.23357	0.591379	-0.512939	0.183148	0.563903	-1.12358	0.044283	0.0716283	-0.933938	0.0707854	0.135031	-0.987465	0.0509637	0.111107	-1.23136	0.00885332	0.041198	-1.29471	0.0052224	0.0390013	-1.36608	0.00289415	0.0253961	-1.74764	0.0611843	0.139453	-1.69683	0.0630813	0.205014	-1.84431	0.040592
NONMEVIPP.PWY..methylerythritol.phosphate.pathway.I	NONMEVIPP-PWY	methylerythritol phosphate pathway I	Isopentenyl-Diphosphate-Biosynthesis,Hemiterpenes Biosynthesis,Terpenoids Biosynthesis,Secondary Metabolites Biosynthesis,Biosynthesis	Secondary Metabolites Biosynthesis	Biosynthesis	6.52497	0.010359	0.022584	5.12463	0.0392922	0.0801835	6.05536	0.0140479	0.0316078	0.383341	0.850702	0.921594	0.801663	0.69372	0.84208	1.22811	0.550587	0.754907	5.08229	0.0782634	0.118407	2.58829	0.341742	0.477803	2.37624	0.380521	0.510726	1.94333	0.424265	0.557741	1.66777	0.494347	0.625242	2.26971	0.355287	0.496836	10.3566	0.0301533	0.0953619	8.77069	0.0651535	0.209806	10.7758	0.0238241
NONOXIPENT.PWY..pentose.phosphate.pathway..non.oxidative.branch.	NONOXIPENT-PWY	pentose phosphate pathway (non-oxidative branch)	Pentose-Phosphate-Cycle,Energy-Metabolism,Pathways	Pentose-Phosphate-Cycle	Energy-Metabolism	9.53611	2.20591e-06	5.95595e-05	7.82092	5.69013e-05	0.00106701	7.37096	0.000111455	0.00202276	2.66236	0.100717	0.513355	2.10488	0.187948	0.555076	1.87319	0.241082	0.576754	11.5059	4.21979e-07	1.64572e-05	8.76774	3.4618e-05	0.000759432	7.89339	0.000155621	0.00303461	6.17984	0.00138118	0.0124541	4.99992	0.00898547	0.0470731	4.69642	0.0136725	0.0607477	13.6745	0.000443465	0.0092995	11.2711	0.00317225	0.0717515	10.9482	0.00387731
OANTIGEN.PWY..O.antigen.building.blocks.biosynthesis..E..coli.	OANTIGEN-PWY	O antigen building blocks biosynthesis E coli	O-Antigen-Biosynthesis,Lipopolysaccharide-Biosynthesis,Cell Structures Biosynthesis,Biosynthesis	Cell Structures Biosynthesis	Biosynthesis	-0.530538	0.54782	0.618279	0.0384111	0.964283	0.969809	-0.0446676	0.957442	0.957442	0.229756	0.744237	0.890527	0.222911	0.75045	0.863633	0.195733	0.778727	0.866507	-2.00608	0.0542866	0.0854466	-1.0317	0.292627	0.42443	-1.07168	0.26411	0.378378	0.694748	0.408711	0.546243	0.754458	0.369155	0.520375	0.725856	0.382565	0.518562	-1.45727	0.401801	0.530297	-1.22929	0.476412	0.625954	-1.26624	0.457417
ORNARGDEG.PWY..superpathway.of.L.arginine.and.L.ornithine.degradation	ORNARGDEG-PWY	superpathway of L arginine and L ornithine degradation	ARGININE-DEG,Proteinogenic-Amino-Acids-Degradation,Amino Acids Degradation,Degradation/Utilization/Assimilation	Amino Acids Degradation	Degradation	-1.21361	0.000364368	0.00131514	-1.00902	0.00215481	0.0100919	-1.05736	0.00103018	0.00531756	-0.553026	0.0425561	0.325626	-0.600566	0.0257471	0.24425	-0.627144	0.019643	0.230624	-1.34264	0.000489739	0.00160653	-0.932896	0.0094583	0.0307395	-0.904764	0.0104844	0.037887	-1.00715	0.0019466	0.0146424	-0.997416	0.00198342	0.0198909	-1.03577	0.00122705	0.0143564	-1.57896	0.0138685	0.0558675	-1.40603	0.0258877	0.139393	-1.51808	0.0151941
ORNDEG.PWY..superpathway.of.ornithine.degradation	ORNDEG-PWY	superpathway of ornithine degradation	AMINE-DEG,Degradation,Pathways	AMINE-DEG	Degradation	-1.26502	0.000251567	0.00102374	-1.03711	0.00192677	0.0100919	-1.08802	0.00089726	0.00512045	-0.590581	0.0328872	0.325626	-0.640129	0.0193907	0.219553	-0.669242	0.0143466	0.216786	-1.35019	0.000562198	0.00179392	-0.927579	0.0112698	0.0353188	-0.893665	0.0130577	0.0416658	-1.1008	0.000843393	0.010208	-1.06443	0.00116398	0.0163423	-1.10696	0.000676668	0.0106563	-1.69511	0.00935411	0.0458123	-1.48887	0.0205066	0.128532	-1.6047	0.0117454
P105.PWY..TCA.cycle.IV..2.oxoglutarate.decarboxylase.	P105-PWY	TCA cycle IV (2-oxoglutarate decarboxylase)	TCA-VARIANTS,Energy-Metabolism,Pathways	TCA cycle	Energy-Metabolism	-1.37261	4.70269e-05	0.000351201	-1.08961	0.00105215	0.00684071	-1.09727	0.000733551	0.00459779	-0.281941	0.298172	0.649978	-0.294031	0.281481	0.627677	-0.297546	0.27359	0.601142	-1.44971	0.000145851	0.000691808	-0.920029	0.0114424	0.0355424	-0.869806	0.0147259	0.0441778	-0.712178	0.0275369	0.078866	-0.695543	0.0333534	0.0975587	-0.701215	0.0304115	0.0874954	-1.77314	0.00528532	0.0371029	-1.53685	0.0159654	0.127361	-1.56522	0.0129838
P108.PWY..pyruvate.fermentation.to.propanoate.I	P108-PWY	pyruvate fermentation to propanoate I	Pyruvate-Degradation,Fermentation,Energy-Metabolism,Pathways	Fermentation	Energy-Metabolism	-0.534429	0.219228	0.287124	-0.232128	0.58544	0.655621	0.0394469	0.925015	0.930316	0.260372	0.453249	0.757813	0.217192	0.532233	0.771957	0.367853	0.291361	0.607099	-1.03278	0.0364938	0.0601981	-0.393984	0.398563	0.521999	-0.133813	0.771606	0.828238	-0.277492	0.503653	0.613827	-0.157052	0.706795	0.775266	0.0529091	0.899014	0.925378	0.0131955	0.987152	0.993116	0.369536	0.651107	0.748664	0.789041	0.331878
P122.PWY..heterolactic.fermentation	P122-PWY	heterolactic fermentation	Fermentation,Energy-Metabolism,Pathways	Fermentation	Energy-Metabolism	-0.902199	0.0127162	0.0262643	-0.52417	0.149983	0.229886	-0.587573	0.0997063	0.158357	-0.538753	0.0624934	0.399237	-0.446644	0.133272	0.549091	-0.477792	0.107745	0.491149	-0.992731	0.0156911	0.0309415	-0.521472	0.190944	0.300544	-0.501426	0.201237	0.313611	-0.835943	0.0154153	0.0541076	-0.764993	0.0317926	0.0953777	-0.806037	0.022849	0.0756605	-1.16355	0.0879444	0.175389	-0.669605	0.338952	0.506265	-0.788082	0.256421
P124.PWY..Bifidobacterium.shunt	P124-PWY	Bifidobacterium shunt	Fermentation,Energy-Metabolism,Pathways	Fermentation	Energy-Metabolism	0.499597	0.360484	0.440871	0.82108	0.114457	0.186858	0.875608	0.0850163	0.143465	0.448956	0.302896	0.649978	0.577108	0.17468	0.549091	0.611892	0.148305	0.547948	-0.155068	0.801432	0.849857	0.260382	0.645917	0.719736	0.216967	0.696205	0.768453	0.520821	0.317094	0.449537	0.769541	0.131155	0.237297	0.819942	0.104604	0.199543	0.580163	0.569051	0.677074	1.16922	0.237338	0.413406	1.31698	0.178177
P161.PWY..acetylene.degradation	P161-PWY	acetylene degradation	Fermentation,Energy-Metabolism,Pathways	Fermentation	Energy-Metabolism	-3.14127	0.000226359	0.000993151	-2.18883	0.00803923	0.0226677	-2.37242	0.0034061	0.0106745	-1.6642	0.0146763	0.171713	-1.41539	0.0361908	0.288704	-1.50313	0.0260447	0.235505	-3.94191	4.26544e-05	0.000299434	-2.4512	0.00660087	0.0263285	-2.48036	0.00526206	0.0275669	-2.45393	0.00255744	0.0179532	-1.93109	0.0170979	0.070767	-2.03962	0.0113635	0.0539875	-3.95403	0.014325	0.0558675	-2.47307	0.121761	0.263727	-2.80576	0.0771303
P162.PWY..L.glutamate.degradation.V..via.hydroxyglutarate.	P162-PWY	L glutamate degradation V via hydroxyglutarate	Fermentation,Energy-Metabolism,Pathways	Fermentation	Energy-Metabolism	-0.659684	0.0644452	0.100535	-0.51878	0.129065	0.205918	-0.584117	0.080866	0.137786	-0.305996	0.282799	0.648774	-0.349026	0.211581	0.568323	-0.378159	0.174732	0.562668	-0.811706	0.0449578	0.0723862	-0.48244	0.197165	0.30895	-0.604933	0.0993736	0.178872	-0.388996	0.254178	0.385864	-0.348873	0.298915	0.458162	-0.38748	0.245224	0.374233	-1.14945	0.0871589	0.174816	-1.01402	0.122003	0.263727	-1.03457	0.110912
P164.PWY..purine.nucleobases.degradation.I..anaerobic.	P164-PWY	purine nucleobases degradation I (anaerobic)	Fermentation,Energy-Metabolism,Pathways	Fermentation	Energy-Metabolism	-0.189803	0.539772	0.611161	-0.107671	0.714434	0.757602	-0.0916572	0.749619	0.787773	0.163413	0.508104	0.772702	0.231988	0.334449	0.631137	0.238235	0.318701	0.621467	-0.0903556	0.796743	0.847445	-0.006054	0.984987	0.987801	0.0501654	0.873418	0.906774	-0.0147609	0.960097	0.96284	0.0905408	0.753514	0.813795	0.0979805	0.731314	0.799003	-0.309657	0.594414	0.694165	-0.143083	0.799628	0.851597	-0.147875	0.790373
P185.PWY..formaldehyde.assimilation.III..dihydroxyacetone.cycle.	P185-PWY	formaldehyde assimilation III (dihydroxyacetone cycle)	Formaldehyde-Assimilation,C1 Compounds Utilization and Assimilation,Degradation/Utilization/Assimilation	C1 Compounds Utilization and Assimilation	Degradation	0.57147	0.326599	0.405075	0.81024	0.145579	0.224115	0.73991	0.173551	0.252765	0.305749	0.51068	0.772702	0.346871	0.446115	0.696609	0.318165	0.482261	0.717641	0.0315192	0.961782	0.972869	0.480972	0.427755	0.547964	0.348842	0.556936	0.658197	0.343256	0.536406	0.638232	0.374888	0.492247	0.625242	0.335168	0.53519	0.652262	0.765587	0.486397	0.61412	0.969975	0.365829	0.535025	0.972515	0.358319
P23.PWY..reductive.TCA.cycle.I	P23-PWY	reductive TCA cycle I	Reductive-TCA-Cycles,Autotrophic-CO2-Fixation,CO2-Fixation,C1 Compounds Utilization and Assimilation,Degradation/Utilization/Assimilation	C1 Compounds Utilization and Assimilation	Degradation	-0.141038	0.715183	0.770028	0.139898	0.704778	0.749627	0.180098	0.616854	0.672409	0.265511	0.389022	0.711181	0.348326	0.248036	0.596964	0.370277	0.216193	0.576754	-0.818386	0.0614619	0.0937963	-0.388716	0.335715	0.473236	-0.325816	0.409287	0.538052	0.0791652	0.829892	0.874751	0.218634	0.545868	0.665277	0.252225	0.480886	0.613828	0.443366	0.541356	0.655228	0.830976	0.239723	0.413406	0.894662	0.199054
P4.PWY..superpathway.of.L.lysine..L.threonine.and.L.methionine.biosynthesis.I	P4-PWY	superpathway of L lysine L threonine and L methionine biosynthesis I	Amino Acids Biosynthesis,Biosynthesis,Pathways	Amino Acids Biosynthesis	Biosynthesis	-1.6929	0.0817748	0.12372	-0.932275	0.326365	0.413552	-0.900928	0.333264	0.420775	-0.577441	0.457273	0.757813	-0.758305	0.328586	0.627677	-0.750549	0.332784	0.624335	-2.36299	0.0319839	0.0548097	-0.901879	0.385235	0.512187	-0.630278	0.537252	0.645806	-1.49353	0.107132	0.202168	-1.40446	0.131106	0.237297	-1.39214	0.132171	0.236694	-1.19653	0.51291	0.638409	-0.543653	0.764914	0.839015	-0.588593	0.74398
P42.PWY..incomplete.reductive.TCA.cycle	P42-PWY	incomplete reductive TCA cycle	Reductive-TCA-Cycles,Autotrophic-CO2-Fixation,CO2-Fixation,C1 Compounds Utilization and Assimilation,Degradation/Utilization/Assimilation	C1 Compounds Utilization and Assimilation	Degradation	-3.34847	0.0356317	0.0610084	-2.65764	0.0851353	0.148669	-1.96743	0.192859	0.276301	-0.552053	0.664739	0.861894	-0.510181	0.686271	0.84208	-0.168574	0.893441	0.930557	-4.46359	0.0136529	0.027609	-2.84351	0.0932843	0.165059	-2.11726	0.20282	0.313611	-1.05361	0.488887	0.603202	-0.970937	0.521606	0.64821	-0.491967	0.743387	0.800396	-1.53752	0.610829	0.706078	-0.777442	0.794193	0.850817	0.138086	0.962622
P441.PWY..superpathway.of.N.acetylneuraminate.degradation	P441-PWY	superpathway of N acetylneuraminate degradation	Carboxylates Degradation,Degradation,Pathways	Carboxylates Degradation	Degradation	-3.54338	2.38379e-05	0.000241445	-2.58055	0.00176625	0.00984051	-2.3908	0.00308516	0.00993237	-0.692462	0.304414	0.649978	-0.572533	0.397915	0.666879	-0.4782	0.478727	0.717641	-4.15019	1.2358e-05	0.000111222	-2.57047	0.00438887	0.0213957	-2.21382	0.0125453	0.0407723	-1.82726	0.0230665	0.07294	-1.46416	0.071147	0.149537	-1.33223	0.0980513	0.1912	-4.45091	0.00487232	0.0349017	-3.22378	0.0414558	0.165987	-2.97227	0.0576587
P461.PWY..hexitol.fermentation.to.lactate..formate..ethanol.and.acetate	P461-PWY	hexitol fermentation to lactate formate ethanol and acetate	Fermentation,Energy-Metabolism,Pathways	Fermentation	Energy-Metabolism	-2.23147	5.5046e-05	0.000402524	-1.70528	0.00156206	0.00929291	-1.60334	0.00252173	0.00900955	-0.759458	0.0872804	0.478679	-0.743591	0.0925561	0.457566	-0.697676	0.115413	0.519358	-2.83022	7.37797e-06	8.09271e-05	-1.89415	0.0014309	0.0114147	-1.61222	0.00607366	0.0290737	-1.56097	0.00319353	0.0215886	-1.38867	0.00869959	0.0465288	-1.32676	0.0120235	0.0555154	-3.00426	0.00426586	0.0340299	-2.40287	0.020977	0.129174	-2.30984	0.0259148
PANTO.PWY..phosphopantothenate.biosynthesis.I	PANTO-PWY	phosphopantothenate biosynthesis I	Pantothenate-Biosynthesis,Vitamin-Biosynthesis,Cofactors, Prosthetic Groups, Electron Carriers Biosynthesis,Biosynthesis	Vitamin-Biosynthesis	Biosynthesis	0.351199	0.887962	0.911329	-2.10452	0.381535	0.472315	-0.884957	0.708932	0.754046	-1.23839	0.533375	0.776824	-1.50983	0.442353	0.696609	-0.912697	0.643648	0.798305	0.340844	0.903849	0.92493	-3.34733	0.202284	0.314139	-2.81559	0.277839	0.394823	-0.77848	0.743341	0.822384	-1.80675	0.44364	0.583879	-0.980414	0.67741	0.768645	1.63094	0.726444	0.78456	-1.58727	0.729328	0.80249	0.502206	0.912497
PANTOSYN.PWY..pantothenate.and.coenzyme.A.biosynthesis.I	PANTOSYN-PWY	pantothenate and coenzyme A biosynthesis I	CoA-Biosynthesis,Cofactor-Biosynthesis,Biosynthesis	Cofactor-Biosynthesis	Biosynthesis	9.11851	0.000188089	0.000883781	5.52036	0.0204971	0.0467174	5.01326	0.0313619	0.0636303	5.98995	0.00214967	0.0503024	4.55771	0.0192161	0.219553	4.30983	0.0261672	0.235505	11.2092	5.42589e-05	0.000346271	6.11324	0.0196548	0.0526628	5.35134	0.0374024	0.089486	7.3761	0.00155292	0.012978	4.89423	0.0361319	0.100308	4.51167	0.0513176	0.121706	12.3295	0.0075092	0.0437319	6.14624	0.180834	0.339427	5.49876	0.226155
PENTOSE.P.PWY..pentose.phosphate.pathway	PENTOSE-P-PWY	pentose phosphate pathway	Pentose-Phosphate-Cycle,Energy-Metabolism,Pathways	Pentose-Phosphate-Cycle	Energy-Metabolism	-2.47207	0.00604547	0.0136901	-1.81111	0.0389786	0.0800087	-1.86883	0.02974	0.0610453	-0.905781	0.208596	0.635658	-0.899263	0.210273	0.568323	-0.928383	0.195155	0.575626	-2.83882	0.00537853	0.012339	-1.89583	0.0478461	0.100563	-1.73067	0.0664376	0.135579	-2.43278	0.00456725	0.0286269	-2.31651	0.00695509	0.0460611	-2.36193	0.00561999	0.0390948	-3.76923	0.0257724	0.0853408	-3.0816	0.0661702	0.211143	-3.26172	0.0498987
PEPTIDOGLYCANSYN.PWY..peptidoglycan.biosynthesis.I..meso.diaminopimelate.containing.	PEPTIDOGLYCANSYN-PWY	peptidoglycan biosynthesis I (meso-diaminopimelate containing)	Peptidoglycan-Biosynthesis,Cell-Wall-Biosynthesis,Cell Structures Biosynthesis,Biosynthesis	Cell Structures Biosynthesis	Biosynthesis	5.95099	0.0342622	0.0601302	4.51118	0.102424	0.171195	5.80501	0.0336321	0.0669988	-0.810333	0.718383	0.879869	-0.0813741	0.971276	0.99393	0.531319	0.815655	0.894672	4.49367	0.159651	0.21307	1.45839	0.629827	0.704042	1.57905	0.599063	0.696262	1.6038	0.551618	0.651912	1.34929	0.61944	0.724745	2.24569	0.410182	0.547429	10.1527	0.0552399	0.131599	8.34439	0.114793	0.263727	10.996	0.0377381
PHOSLIPSYN.PWY..superpathway.of.phospholipid.biosynthesis.I..bacteria.	PHOSLIPSYN-PWY	superpathway of phospholipid biosynthesis I (bacteria)	Phospholipid-Biosynthesis,Lipid-Biosynthesis,Fatty Acid and Lipid Biosynthesis,Biosynthesis	Fatty Acid and Lipid Biosynthesis	Biosynthesis	-1.87075	0.0356168	0.0610084	-1.84155	0.0323875	0.068897	-1.69896	0.0429479	0.0832857	0.288701	0.684968	0.866077	-0.0461711	0.947772	0.98774	0.0223491	0.974527	0.982928	-2.06106	0.0408368	0.0663597	-1.89142	0.0441948	0.0945876	-1.74739	0.0573384	0.12124	-0.186192	0.826891	0.874213	-0.383789	0.650061	0.740816	-0.287081	0.731409	0.799003	-1.55281	0.353915	0.493445	-1.81089	0.272265	0.446566	-1.53764	0.344603
POLYAMINSYN3.PWY..superpathway.of.polyamine.biosynthesis.II	POLYAMINSYN3-PWY	superpathway of polyamine biosynthesis II	Polyamine-Biosynthesis,Biosynthesis,Pathways	Polyamine-Biosynthesis	Biosynthesis	0.195695	0.62079	0.687373	0.634883	0.106923	0.175894	0.498004	0.195852	0.278315	0.526553	0.0947757	0.504035	0.613925	0.0562885	0.379948	0.543202	0.089849	0.473544	0.346028	0.441602	0.51865	0.980224	0.0235094	0.0604173	0.886723	0.036549	0.0890882	0.104218	0.782599	0.846446	0.247353	0.522631	0.64821	0.142209	0.710729	0.794477	0.00644454	0.993116	0.993116	0.417642	0.583797	0.704925	0.234218	0.755678
POLYAMSYN.PWY..superpathway.of.polyamine.biosynthesis.I	POLYAMSYN-PWY	superpathway of polyamine biosynthesis I	Polyamine-Biosynthesis,Biosynthesis,Pathways	Polyamine-Biosynthesis	Biosynthesis	1.20011	0.249183	0.319209	1.33634	0.178302	0.259716	1.0155	0.295745	0.38305	0.599269	0.470877	0.760388	0.334914	0.679971	0.84208	0.155238	0.847775	0.907077	1.7651	0.155365	0.209024	2.12616	0.0628699	0.125383	1.97854	0.077364	0.14718	0.820907	0.409293	0.546243	0.769094	0.430174	0.574111	0.508767	0.598748	0.698208	0.184957	0.928345	0.955569	0.106326	0.957636	0.962566	-0.3124	0.874469
POLYISOPRENSYN.PWY..polyisoprenoid.biosynthesis..E..coli.	POLYISOPRENSYN-PWY	polyisoprenoid biosynthesis (E. coli)	Polyprenyl-Biosynthesis,Cofactor-Biosynthesis,Biosynthesis	Polyprenyl-Biosynthesis	Biosynthesis	-1.24067	0.000685629	0.00211102	-0.928061	0.00953227	0.0251566	-0.99491	0.00459306	0.0128973	-0.189176	0.518541	0.773238	-0.186161	0.525784	0.765768	-0.215252	0.462859	0.714653	-1.53093	0.000210917	0.000850942	-1.02793	0.00864285	0.030036	-1.01631	0.00831198	0.0331535	-0.640694	0.0667776	0.134707	-0.595009	0.0904049	0.181326	-0.637308	0.0682442	0.147084	-1.57436	0.0223825	0.0770221	-1.24532	0.0704004	0.218677	-1.38049	0.0430182
PPGPPMET.PWY..ppGpp.biosynthesis	PPGPPMET-PWY	ppGpp biosynthesis	Metabolic-Regulators,Biosynthesis,Pathways	Metabolic-Regulators	Biosynthesis	-0.768197	0.102054	0.149879	-0.388719	0.392961	0.476647	-0.508909	0.253461	0.33827	0.158407	0.672924	0.865189	0.136781	0.713052	0.846664	0.0789926	0.83144	0.903515	-0.928533	0.0844094	0.125541	-0.254981	0.61207	0.690793	-0.262382	0.595141	0.694002	-0.470959	0.29629	0.429743	-0.323874	0.470118	0.60666	-0.406331	0.361461	0.501153	-0.751428	0.401877	0.530297	-0.244238	0.782931	0.848176	-0.435373	0.619922
PROTOCATECHUATE.ORTHO.CLEAVAGE.PWY..protocatechuate.degradation.II..ortho.cleavage.pathway.	PROTOCATECHUATE-ORTHO-CLEAVAGE-PWY	protocatechuate degradation II (ortho-cleavage pathway)	Protocatechuate-Degradation,Aromatic Compounds Degradation,Degradation	Aromatic Compounds Degradation	Degradation	-1.34172	0.00829091	0.0183026	-0.901685	0.0657774	0.120879	-1.02054	0.0337857	0.0669988	-0.662492	0.102941	0.516174	-0.520549	0.19399	0.555076	-0.579897	0.147745	0.547948	-1.42277	0.0142673	0.0286161	-0.796094	0.140766	0.230883	-0.782012	0.141943	0.237247	-1.39501	0.00394684	0.0256544	-1.11077	0.0206008	0.0794601	-1.19434	0.0123368	0.0555154	-1.66155	0.0857402	0.173959	-1.01538	0.285852	0.451955	-1.26163	0.181891
PRPP.PWY..superpathway.of.histidine..purine..and.pyrimidine.biosynthesis	PRPP-PWY	superpathway of histidine purine and pyrimidine biosynthesis	Super-Pathways,Pathways	Amino Acids Biosynthesis	Biosynthesis	0.505918	0.680149	0.739109	1.36819	0.247334	0.332621	0.866361	0.454999	0.535921	2.01138	0.0395329	0.325626	2.14103	0.0264701	0.2445	1.93247	0.0448903	0.35266	-1.50574	0.330715	0.400279	0.240478	0.867613	0.905951	-0.210833	0.881674	0.908862	1.61439	0.169021	0.2866	2.14923	0.0646942	0.140903	1.86398	0.106931	0.201676	-0.559206	0.827738	0.883088	0.663806	0.793119	0.850817	-0.00558585	0.998222
PWY.101..photosynthesis.light.reactions	PWY-101	photosynthesis light reactions	Electron-Transfer,Energy-Metabolism,Pathways	Photosynthesis	Energy-Metabolism	1.36088	0.582307	0.648857	2.0566	0.381212	0.472315	1.79328	0.436218	0.519078	1.6128	0.413775	0.738517	1.96407	0.306044	0.627677	1.92275	0.315737	0.619127	0.102967	0.970553	0.97892	1.05592	0.679388	0.752248	0.327034	0.896449	0.917454	2.96256	0.208597	0.331302	3.7085	0.106733	0.201381	3.70039	0.105485	0.200137	4.51948	0.326274	0.471284	5.85559	0.188712	0.349248	5.83135	0.186852
PWY.1042..glycolysis.IV..plant.cytosol.	PWY-1042	glycolysis IV (plant cytosol)	GLYCOLYSIS-VARIANTS,Energy-Metabolism,Pathways	Glycolysis	Energy-Metabolism	12.5325	1.03511e-05	0.000151385	9.76774	0.000343904	0.00346937	9.2837	0.000492802	0.00368029	4.23573	0.0636959	0.399237	2.86942	0.200509	0.563129	2.62948	0.238082	0.576754	13.6896	2.15407e-05	0.000171836	10.0156	0.000785229	0.00764486	9.17772	0.00168954	0.0138495	6.73707	0.0134344	0.0507041	4.94872	0.0653662	0.140903	4.60608	0.0831607	0.172431	20.5948	0.000112447	0.00657812	16.3599	0.00170284	0.054336	15.6969	0.00230101
PWY.1269..CMP.3.deoxy.D.manno.octulosonate.biosynthesis.I	PWY-1269	CMP-3-deoxy-D-manno-octulosonate biosynthesis	CMP-KDO-Biosynthesis,Polysaccharides-Biosynthesis,Carbohydrates Biosynthesis,Biosynthesis	Carbohydrates Biosynthesis	Biosynthesis	-2.72963	0.0114812	0.0247233	-2.76138	0.00731948	0.0212325	-2.37037	0.0189749	0.0408601	-1.56089	0.0704047	0.42607	-1.85369	0.0277497	0.249747	-1.65575	0.0491264	0.35266	-3.34921	0.00611616	0.0137437	-3.16056	0.00495238	0.0229526	-2.72024	0.0139324	0.0429073	-2.44978	0.0173086	0.059562	-2.50832	0.0129421	0.0586299	-2.21283	0.0275283	0.0832967	-1.7526	0.387438	0.519277	-1.789	0.364618	0.535025	-1.31887	0.499929
PWY.1861..formaldehyde.assimilation.II..RuMP.Cycle.	PWY-1861	formaldehyde assimilation II (RuMP Cycle)	Formaldehyde-Assimilation,C1 Compounds Utilization and Assimilation,Degradation/Utilization/Assimilation	C1 Compounds Utilization and Assimilation	Degradation	0.944658	0.108723	0.157045	1.5507	0.00576809	0.0178261	1.42311	0.00953118	0.0242424	0.942988	0.044588	0.332779	1.17795	0.0103141	0.156982	1.124	0.0139166	0.216786	0.886218	0.187041	0.243153	1.77787	0.00399575	0.0210609	1.67682	0.00556949	0.0287484	0.712296	0.204583	0.326403	1.08865	0.0483518	0.12479	1.01592	0.0629282	0.138917	1.50558	0.178297	0.30528	2.44621	0.024731	0.139393	2.2249	0.0387127
PWY.241..C4.photosynthetic.carbon.assimilation.cycle..NADP.ME.type	PWY-241	C4 photosynthetic carbon assimilation cycle NADP ME type	Photosynthesis,Energy-Metabolism,Pathways	Photosynthesis	Energy-Metabolism	-0.0242904	0.951556	0.960398	0.309245	0.421335	0.503022	0.368593	0.325572	0.414095	0.245144	0.441997	0.749343	0.368385	0.240932	0.591379	0.401258	0.198333	0.576754	-0.73255	0.105679	0.150786	-0.220162	0.600625	0.682264	-0.158398	0.700134	0.770367	0.0848156	0.823932	0.873717	0.333485	0.376582	0.526615	0.383137	0.304125	0.448521	0.0689686	0.92682	0.955569	0.65463	0.374026	0.544743	0.760622	0.294718
PWY.2723..trehalose.degradation.V	PWY-2723	trehalose degradation V	Trehalose-Degradation,Sugars-And-Polysaccharides-Degradation,Carbohydrates Degradation,Degradation/Utilization/Assimilation	Carbohydrates Degradation	Degradation	-1.2817	0.000248178	0.00102374	-1.03286	0.00232455	0.0105963	-1.04545	0.00168725	0.00713526	-0.255818	0.362106	0.683412	-0.284859	0.305924	0.627677	-0.292998	0.292304	0.607099	-1.44247	0.000268417	0.00102617	-0.978864	0.00830709	0.0297529	-0.897937	0.0139357	0.0429073	-0.951276	0.00446121	0.0284707	-0.899731	0.00687651	0.0460611	-0.917764	0.0056092	0.0390948	-1.62498	0.0136584	0.0558675	-1.36656	0.0356048	0.157915	-1.42801	0.0268837
PWY.2941..L.lysine.biosynthesis.II	PWY-2941	L lysine biosynthesis II	LYSINE-SYN,IND-AMINO-ACID-SYN,Amino Acids Biosynthesis,Biosynthesis	Amino Acids Biosynthesis	Biosynthesis	1.05256	0.134339	0.187115	1.23228	0.0716449	0.128303	1.02058	0.128904	0.196719	1.04012	0.0634881	0.399237	1.36553	0.0144423	0.191475	1.27349	0.022621	0.230624	1.39346	0.0814515	0.122702	1.37904	0.0671326	0.12947	1.02656	0.167249	0.270528	1.23551	0.0652918	0.132471	1.45381	0.0303104	0.0930164	1.3118	0.0497864	0.118878	1.22396	0.368339	0.509004	1.4709	0.277567	0.446909	1.27832	0.342506
PWY.2942..L.lysine.biosynthesis.III	PWY-2942	L lysine biosynthesis III	LYSINE-SYN,IND-AMINO-ACID-SYN,Amino Acids Biosynthesis,Biosynthesis	Amino Acids Biosynthesis	Biosynthesis	3.83289	0.11431	0.163415	2.12093	0.36959	0.461876	3.03245	0.194579	0.277631	-1.3431	0.488306	0.760388	-0.92566	0.631871	0.829927	-0.49397	0.799736	0.882727	2.98477	0.277926	0.344706	-0.334582	0.896964	0.920568	-0.377285	0.882968	0.908862	0.564131	0.807978	0.862007	0.0040546	0.998606	0.998606	0.641725	0.782807	0.830107	7.01367	0.122716	0.226701	4.90037	0.277139	0.446909	6.85704	0.128166
PWY.3001..superpathway.of.L.isoleucine.biosynthesis.I	PWY-3001	superpathway of L isoleucine biosynthesis I	ISOLEUCINE-SYN,IND-AMINO-ACID-SYN,Amino Acids Biosynthesis,Biosynthesis	Amino Acids Biosynthesis	Biosynthesis	11.7747	0.000207943	0.000942814	11.7867	0.00010381	0.00164315	11.5889	9.23443e-05	0.00197623	6.92181	0.00642543	0.119162	7.93639	0.00141779	0.0622055	7.85349	0.00149467	0.0655787	12.4086	0.000536771	0.0017285	12.1982	0.000225829	0.00283093	11.6294	0.000330825	0.00483831	13.0676	1.48704e-05	0.000434959	13.5984	4.58304e-06	0.000276896	13.4816	4.42004e-06	0.000517144	17.1587	0.004027	0.0332829	17.4082	0.00275636	0.0714878	17.4159	0.00241018
PWY.3781..aerobic.respiration.I..cytochrome.c.	PWY-3781	aerobic respiration I (cytochrome c)	AEROBIC-RESPIRATION,Respiration,Energy-Metabolism,Pathways	Respiration	Energy-Metabolism	-0.22696	0.569466	0.63696	-0.160031	0.674717	0.728636	-0.255664	0.492153	0.567582	-0.126433	0.691215	0.869593	-0.102141	0.743062	0.863625	-0.14491	0.63997	0.796559	-0.223919	0.619789	0.693261	-0.211899	0.610682	0.690793	-0.325083	0.424856	0.550275	5.34174e-05	0.999888	0.999888	0.0623934	0.867456	0.898163	0.00560253	0.987921	0.987997	0.0446535	0.952395	0.976859	0.123152	0.865887	0.901858	0.00485517	0.994618
PWY.3801..sucrose.degradation.II..sucrose.synthase.	PWY-3801	sucrose degradation II (sucrose synthase)	SUCROSE-DEG,Sugars-And-Polysaccharides-Degradation,Carbohydrates Degradation,Degradation/Utilization/Assimilation	Carbohydrates Degradation	Degradation	-0.266011	0.815596	0.85455	-0.177541	0.870392	0.892469	-0.262521	0.804477	0.832955	-0.0922079	0.919284	0.949025	0.038387	0.965564	0.99393	0.000813354	0.999265	0.999634	-0.455517	0.723124	0.778578	-0.423782	0.720251	0.785119	-0.540459	0.640254	0.724167	-0.0557944	0.959057	0.96284	-0.114539	0.914447	0.93035	-0.165584	0.875111	0.906089	1.11273	0.613191	0.706078	0.974357	0.648297	0.748664	0.767265	0.715536
PWY.3841..folate.transformations.II	PWY-3841	folate transformations II	Folate-Transformations,Folate-Biosynthesis,Vitamin-Biosynthesis,Cofactors, Prosthetic Groups, Electron Carriers Biosynthesis,Biosynthesis	Vitamin-Biosynthesis	Biosynthesis	0.359422	0.870327	0.906484	-2.01428	0.343546	0.433758	-0.753049	0.718895	0.762332	-1.12798	0.520654	0.773238	-1.79184	0.302435	0.627677	-1.16985	0.50161	0.724548	-1.4014	0.572938	0.657193	-4.70701	0.0418636	0.0918382	-3.93589	0.0845981	0.156346	-1.13567	0.588495	0.68398	-2.43359	0.243159	0.387949	-1.56144	0.452785	0.584292	2.01327	0.624244	0.713712	-1.53652	0.70446	0.78497	0.557401	0.889935
PWY.4041...gamma..glutamyl.cycle	PWY-4041	andgamma glutamyl cycle	Reductants,Cofactor-Biosynthesis,Biosynthesis	Cofactor-Biosynthesis	Biosynthesis	-1.27429	0.000356789	0.00131514	-0.949783	0.00702719	0.0207273	-1.03373	0.0028589	0.00964877	-0.201431	0.481821	0.760388	-0.235366	0.415129	0.684086	-0.271808	0.347905	0.624335	-1.56397	0.000115237	0.00060656	-0.972303	0.0121128	0.0369705	-0.952896	0.0127511	0.0410608	-0.943533	0.00565038	0.0311837	-0.892035	0.00978694	0.0505179	-0.950656	0.00579182	0.0390948	-1.48066	0.0282507	0.0926727	-1.16201	0.0869071	0.236228	-1.32171	0.0503094
PWY.4242..pantothenate.and.coenzyme.A.biosynthesis.III	PWY-4242	pantothenate and coenzyme A biosynthesis III	CoA-Biosynthesis,Cofactor-Biosynthesis,Biosynthesis	Cofactor-Biosynthesis	Biosynthesis	4.75376	0.00231389	0.00570693	3.4996	0.0191938	0.0440329	2.9109	0.0463919	0.0889812	3.90994	0.0016769	0.0445445	3.31985	0.00650634	0.142733	3.03029	0.012627	0.216786	4.75648	0.00736462	0.0159567	3.03497	0.0644979	0.127184	2.48604	0.1224	0.210705	3.82171	0.0102474	0.045425	2.83936	0.0526692	0.129279	2.41272	0.0967346	0.189686	7.74873	0.00841878	0.0447726	5.48161	0.0565918	0.200124	4.57009	0.108066
PWY.4702..phytate.degradation.I	PWY-4702	phytate degradation I	Phytate-Degradation,CYCLITOLS-DEG,Sugar Derivatives Degradation,Secondary Metabolites Degradation,Degradation/Utilization/Assimilation	Sugar Derivatives Degradation	Degradation	-1.27929	0.000865661	0.00253206	-1.12097	0.00251464	0.0112556	-1.03851	0.00429129	0.0122627	-0.447512	0.14581	0.56866	-0.514376	0.0907003	0.454797	-0.471805	0.120021	0.52014	-1.75434	5.41338e-05	0.000346271	-1.38564	0.000637724	0.00658356	-1.25607	0.00163288	0.0138495	-1.13412	0.00196067	0.0146424	-1.0761	0.00309378	0.0274927	-1.01663	0.00492166	0.0367554	-1.27455	0.0789028	0.163276	-1.10728	0.121167	0.263727	-1.03687	0.142592
PWY.4981..L.proline.biosynthesis.II..from.arginine.	PWY-4981	L proline biosynthesis II from arginine	PROLINE-SYN,IND-AMINO-ACID-SYN,Amino Acids Biosynthesis,Biosynthesis	Amino Acids Biosynthesis	Biosynthesis	1.91414	0.0532086	0.0864639	2.67276	0.00568548	0.0178261	2.43786	0.00987909	0.0245866	1.60537	0.0420616	0.325626	2.04113	0.00978614	0.156982	1.9367	0.0138148	0.216786	1.40576	0.20987	0.267871	2.49764	0.0179729	0.0489031	2.11518	0.0410985	0.0936726	1.90045	0.0439597	0.0985161	2.52019	0.00779905	0.0465288	2.36916	0.0116199	0.0543812	3.65116	0.0498495	0.126128	4.712	0.0110705	0.0996342	4.42438	0.0158445
PWY.4984..urea.cycle	PWY-4984	urea cycle	NITROGEN-DEG,Inorganic Nutrients Metabolism,Degradation/Utilization/Assimilation	Inorganic Nutrients Metabolism	Degradation	-0.682303	0.252459	0.322229	-0.608844	0.286297	0.377783	-0.46106	0.408519	0.494449	0.255051	0.591954	0.811604	0.386756	0.407254	0.67747	0.455677	0.326285	0.624335	-1.50708	0.0270961	0.048034	-1.42494	0.0239259	0.0604173	-1.24821	0.0437414	0.0971723	0.462025	0.416821	0.554183	0.429193	0.444147	0.583879	0.523666	0.345869	0.491498	-0.75646	0.504006	0.631807	-0.794203	0.473213	0.625954	-0.514909	0.638136
PWY.5005..biotin.biosynthesis.II	PWY-5005	biotin biosynthesis II	BIOTIN-SYN,Vitamin-Biosynthesis,Cofactors, Prosthetic Groups, Electron Carriers Biosynthesis,Biosynthesis	Vitamin-Biosynthesis	Biosynthesis	0.255685	0.479312	0.55083	0.30005	0.382158	0.472315	0.299486	0.37157	0.460852	0.0853349	0.767298	0.890527	0.133733	0.633676	0.829927	0.133568	0.632155	0.794894	0.051751	0.899769	0.923447	0.0862838	0.818732	0.870833	0.0460939	0.900469	0.918792	0.276271	0.422698	0.557741	0.255707	0.447411	0.585975	0.253206	0.447233	0.579257	0.588496	0.389309	0.519277	0.626257	0.344129	0.511819	0.631208	0.334127
PWY.5022..4.aminobutanoate.degradation.V	PWY-5022	4 aminobutanoate degradation V	4-Aminobutyraye-Degradation,AMINE-DEG,Degradation	AMINE-DEG	Degradation	-0.976017	0.00332448	0.00777929	-0.779988	0.0159399	0.0375498	-0.776407	0.0137978	0.0314482	-0.288999	0.277481	0.643842	-0.360995	0.173008	0.549091	-0.360105	0.170824	0.562668	-1.32825	0.000407201	0.00142927	-0.914095	0.00965914	0.0311042	-0.890102	0.00992283	0.0370523	-0.591712	0.0624254	0.129611	-0.555858	0.0800777	0.165337	-0.555359	0.076744	0.16034	-1.12045	0.0740156	0.156755	-0.932316	0.133571	0.277417	-0.91293	0.13604
PWY.5030..L.histidine.degradation.III	PWY-5030	L histidine degradation III	HISTIDINE-DEG,Proteinogenic-Amino-Acids-Degradation,Amino Acids Degradation,Degradation/Utilization/Assimilation	Amino Acids Degradation	Degradation	1.15138	0.0988635	0.145803	1.03843	0.119705	0.194521	1.02376	0.119528	0.184636	0.0129542	0.981453	0.984257	-0.129258	0.812843	0.907697	-0.152973	0.780104	0.866507	1.56027	0.0483582	0.0775056	1.5071	0.0387406	0.086377	1.30259	0.0709521	0.141252	0.126929	0.848763	0.883792	0.065023	0.920878	0.934186	0.0275708	0.966379	0.97471	2.09277	0.109445	0.207649	1.90531	0.135101	0.278943	1.98954	0.117436
PWY.5083..NAD.NADH.phosphorylation.and.dephosphorylation	PWY-5083	NAD NADH phosphorylation and dephosphorylation	NAD-Metabolism,Cofactor-Biosynthesis,Biosynthesis	NAD-Metabolism	Biosynthesis	-1.38291	0.000288582	0.00113812	-1.08951	0.00385356	0.0139443	-1.16808	0.00158676	0.00679213	-0.26823	0.380835	0.703543	-0.310006	0.315967	0.627677	-0.345572	0.263564	0.589241	-1.61512	0.000186504	0.000808184	-1.10918	0.00723104	0.0280193	-1.08846	0.00742876	0.0310416	-0.826594	0.0234666	0.0735426	-0.830928	0.0247029	0.0833724	-0.883632	0.0163901	0.0661255	-1.45257	0.0434753	0.117535	-1.19218	0.0994711	0.245876	-1.33976	0.0620681
PWY.5088..L.glutamate.degradation.VIII..to.propanoate.	PWY-5088	L glutamate degradation VIII to propanoate	Fermentation,Energy-Metabolism,Pathways	Fermentation	Energy-Metabolism	-0.0403681	0.935184	0.952128	0.0517986	0.913973	0.929868	0.198542	0.672254	0.73053	0.114125	0.773175	0.890527	0.000996646	0.99797	0.99797	0.0845095	0.828711	0.903515	-0.613579	0.274802	0.342041	-0.258484	0.621818	0.69731	-0.162583	0.751819	0.811965	-0.106439	0.821974	0.873717	-0.0923169	0.844224	0.876695	0.0331941	0.943249	0.95688	1.19233	0.199142	0.325111	1.31036	0.152151	0.300029	1.54125	0.0884851
PWY.5097..L.lysine.biosynthesis.VI	PWY-5097	L lysine biosynthesis VI	LYSINE-SYN,IND-AMINO-ACID-SYN,Amino Acids Biosynthesis,Biosynthesis	Amino Acids Biosynthesis	Biosynthesis	5.77003	0.0196534	0.0381123	4.0033	0.0957139	0.163881	4.90683	0.0390942	0.0766595	0.491376	0.803812	0.899878	0.793628	0.686447	0.84208	1.23749	0.532598	0.746106	4.82609	0.0853125	0.126349	1.43853	0.584303	0.668047	1.34619	0.606168	0.702194	2.91902	0.217418	0.343756	2.32688	0.324244	0.48021	2.97321	0.209582	0.335906	10.5268	0.0231604	0.0789252	8.21095	0.0735895	0.218878	10.2509	0.025559
PWY.5100..pyruvate.fermentation.to.acetate.and.lactate.II	PWY-5100	pyruvate fermentation to acetate and lactate II	Pyruvate-Degradation,Fermentation,Energy-Metabolism,Pathways	Fermentation	Energy-Metabolism	5.8265	0.000119163	0.000674618	6.1282	2.17984e-05	0.000510082	5.81113	3.77981e-05	0.00147413	2.06651	0.0889003	0.480062	2.69353	0.0232246	0.23291	2.54586	0.0310627	0.272575	5.69648	0.000874516	0.00239809	5.70567	0.00029305	0.00354692	5.26004	0.000656853	0.0080845	3.92027	0.00677457	0.0334912	4.44508	0.0017436	0.0185456	4.24017	0.00257015	0.0233241	7.50762	0.0143122	0.0558675	8.29944	0.00528891	0.078489	8.03325	0.00625147
PWY.5101..L.isoleucine.biosynthesis.II	PWY-5101	L isoleucine biosynthesis II	ISOLEUCINE-SYN,IND-AMINO-ACID-SYN,Amino Acids Biosynthesis,Biosynthesis	Amino Acids Biosynthesis	Biosynthesis	0.100312	0.883149	0.909383	0.125898	0.846302	0.878852	0.261071	0.681654	0.738459	0.363186	0.504632	0.772702	0.385652	0.467335	0.710106	0.463068	0.38185	0.6264	-0.00734778	0.992402	0.995014	0.120508	0.86489	0.905951	0.11318	0.870819	0.906774	0.492669	0.448778	0.581259	0.556489	0.381883	0.531472	0.66356	0.293918	0.435297	0.0413008	0.974206	0.988284	0.0624092	0.959824	0.962566	0.359981	0.769288
PWY.5103..L.isoleucine.biosynthesis.III	PWY-5103	L isoleucine biosynthesis III	ISOLEUCINE-SYN,IND-AMINO-ACID-SYN,Amino Acids Biosynthesis,Biosynthesis	Amino Acids Biosynthesis	Biosynthesis	9.59634	7.29174e-06	0.000116336	9.07954	8.16398e-06	0.000327581	8.46132	2.09084e-05	0.00115033	4.44394	0.00967499	0.145596	4.5938	0.00603573	0.142733	4.29941	0.009777	0.216786	10.0383	3.31266e-05	0.000242238	9.11049	4.06882e-05	0.000840093	8.43892	0.000104635	0.00229543	8.21624	5.82313e-05	0.00120231	7.98661	6.51034e-05	0.00190427	7.58375	0.000128639	0.00408876	14.5332	0.000306315	0.00875495	14.0043	0.000333765	0.0195252	13.1722	0.000633941
PWY.5104..L.isoleucine.biosynthesis.IV	PWY-5104	L isoleucine biosynthesis IV	ISOLEUCINE-SYN,IND-AMINO-ACID-SYN,Amino Acids Biosynthesis,Biosynthesis	Amino Acids Biosynthesis	Biosynthesis	3.38751	0.000248164	0.00102374	3.27719	0.000207498	0.00234942	3.24538	0.00016774	0.00218062	1.61357	0.0293317	0.302806	1.75623	0.0153599	0.192547	1.74093	0.0156956	0.216786	3.00159	0.00420718	0.00993897	2.78078	0.00402017	0.0210609	2.60841	0.00589616	0.0290737	3.26612	0.000209205	0.00333777	3.17576	0.000244018	0.00475835	3.15103	0.000236271	0.00568846	6.35281	0.000465647	0.0092995	6.15868	0.000491505	0.0246455	6.21738	0.000365198
PWY.5121..superpathway.of.geranylgeranyl.diphosphate.biosynthesis.II..via.MEP.	PWY-5121	superpathway of geranylgeranyl diphosphate biosynthesis II (via MEP)	DITERPENOID-SYN,Terpenoid-Biosynthesis,Secondary Metabolites Biosynthesis,Biosynthesis	Secondary Metabolites Biosynthesis	Biosynthesis	-0.42976	0.390703	0.469646	-0.131815	0.786584	0.826619	-0.185298	0.697567	0.748765	-0.0347008	0.93079	0.958085	-0.120097	0.762738	0.870446	-0.136624	0.730642	0.844372	-0.226329	0.691844	0.756502	0.290002	0.588393	0.670538	0.288593	0.58347	0.684943	-0.433372	0.363866	0.498894	-0.4312	0.365956	0.520042	-0.447225	0.345024	0.491498	-1.1753	0.213084	0.344665	-1.04806	0.262547	0.437652	-1.10441	0.233183
PWY.5136..fatty.acid..beta..oxidation.II..peroxisome.	PWY-5136	fatty acid andbeta oxidation II peroxisome	Fatty-Acid-Degradation,Fatty-Acid-and-Lipid-Degradation,Degradation	Fatty-Acid-and-Lipid-Degradation	Degradation	-0.987356	0.0306212	0.054837	-0.655787	0.139136	0.216091	-0.719014	0.098448	0.157965	0.101582	0.780837	0.892749	0.089157	0.805815	0.906542	0.0684724	0.850223	0.907077	-1.63947	0.00157146	0.00408581	-1.02251	0.0355427	0.0810097	-0.991007	0.0384968	0.089486	-0.348601	0.423935	0.557741	-0.260901	0.548482	0.666149	-0.28918	0.504003	0.634069	-0.701928	0.415913	0.544722	-0.372946	0.661755	0.754143	-0.477469	0.572515
PWY.5138..unsaturated..even.numbered.fatty.acid..beta..oxidation	PWY-5138	unsaturated even numbered fatty acid andbeta oxidation	Fatty-Acid-Degradation,Fatty-Acid-and-Lipid-Degradation,Degradation	Fatty-Acid-and-Lipid-Degradation	Degradation	-1.01413	0.0124173	0.0259432	-0.649198	0.0977389	0.165731	-0.714585	0.0633977	0.114116	-0.309922	0.339395	0.658164	-0.258222	0.420679	0.689993	-0.288301	0.36877	0.624335	-1.10081	0.0164381	0.0318773	-0.54507	0.203161	0.314139	-0.519723	0.217934	0.3269	-0.858466	0.0264724	0.0786923	-0.687121	0.0736904	0.15396	-0.730824	0.0560876	0.126395	-1.27705	0.0943904	0.184061	-0.804317	0.28466	0.451955	-0.942047	0.206737
PWY.5154..L.arginine.biosynthesis.III..via.N.acetyl.L.citrulline.	PWY-5154	L arginine biosynthesis III via N acetyl L citrulline	ARGININE-SYN,IND-AMINO-ACID-SYN,Amino Acids Biosynthesis,Biosynthesis	Amino Acids Biosynthesis	Biosynthesis	-1.56188	0.0348559	0.0605665	-1.01888	0.152866	0.231474	-1.17531	0.0911077	0.150272	-0.338716	0.566975	0.804863	-0.289994	0.618847	0.829927	-0.366904	0.526728	0.746106	-2.14696	0.0107399	0.0225731	-1.16472	0.136229	0.225549	-1.20112	0.116525	0.204502	-0.812153	0.251171	0.384983	-0.537332	0.442749	0.583879	-0.641288	0.354684	0.496836	-2.12698	0.126962	0.232102	-1.47058	0.281459	0.449055	-1.69014	0.209807
PWY.5173..superpathway.of.acetyl.CoA.biosynthesis	PWY-5173	superpathway of acetyl CoA biosynthesis	Acetyl-CoA-Biosynthesis,Energy-Metabolism,Pathways	Acetyl-CoA-Biosynthesis	Energy-Metabolism	-1.79789	6.10744e-06	0.000110903	-1.31108	0.000949166	0.00640687	-1.3612	0.000475891	0.00366028	-0.639138	0.0455082	0.332779	-0.568047	0.080826	0.429848	-0.590417	0.0698055	0.431825	-2.05566	5.34628e-06	7.51618e-05	-1.29452	0.00295711	0.0171995	-1.2287	0.00422717	0.0251958	-1.15077	0.00251786	0.0179532	-0.962272	0.0135231	0.0586299	-0.990751	0.0106963	0.0536344	-2.46998	0.00104655	0.0153059	-1.87841	0.0141114	0.123827	-1.97555	0.00936657
PWY.5177..glutaryl.CoA.degradation	PWY-5177	glutaryl CoA degradation	Carboxylates Degradation,Degradation,Pathways	Carboxylates Degradation	Degradation	4.67895	2.18958e-08	3.84271e-06	4.22993	1.39421e-07	2.44684e-05	3.92045	6.32703e-07	7.40262e-05	3.40501	3.53369e-07	0.000124033	3.08194	2.83299e-06	0.000994379	2.92498	8.4038e-06	0.00294973	4.64397	1.23443e-06	3.33297e-05	3.96219	8.24918e-06	0.000241288	3.76017	1.62195e-05	0.00063256	4.7681	1.98848e-09	6.97955e-07	4.34246	3.30284e-08	1.1593e-05	4.1126	1.39121e-07	4.88314e-05	7.14223	6.84745e-06	0.00120173	6.13519	8.33128e-05	0.0170141	5.67147	0.000237717
PWY.5188..tetrapyrrole.biosynthesis.I..from.glutamate.	PWY-5188	tetrapyrrole biosynthesis I (from glutamate)	Tetrapyrrole-Biosynthesis,Cofactor-Biosynthesis,Biosynthesis	Cofactor-Biosynthesis	Biosynthesis	-4.50412	0.00618899	0.0139252	-3.46448	0.0271347	0.0587919	-3.42437	0.0251355	0.0531479	-1.57833	0.230475	0.635658	-0.888575	0.488885	0.724209	-0.87633	0.492044	0.719172	-4.36651	0.0190312	0.0357216	-3.14167	0.066647	0.12947	-2.91835	0.081596	0.152341	-3.17781	0.0432265	0.097887	-2.46956	0.108975	0.203458	-2.44811	0.108144	0.201676	-7.97052	0.00979635	0.0458123	-6.28794	0.0359919	0.157915	-6.39773	0.0304869
PWY.5189..tetrapyrrole.biosynthesis.II..from.glycine.	PWY-5189	tetrapyrrole biosynthesis II (from glycine)	Tetrapyrrole-Biosynthesis,Cofactor-Biosynthesis,Biosynthesis	Cofactor-Biosynthesis	Biosynthesis	-1.42949	0.00197078	0.00501265	-1.19684	0.00799215	0.0226677	-1.12301	0.0110528	0.0267554	-0.412866	0.264405	0.635658	-0.536341	0.146722	0.549091	-0.503274	0.172173	0.562668	-1.55546	0.00284526	0.00703301	-1.17566	0.0168488	0.04677	-1.01216	0.0362316	0.0889322	-1.01334	0.0215774	0.0697012	-1.03296	0.0195563	0.0787069	-0.987822	0.0245506	0.0791705	-1.50766	0.081488	0.166292	-1.33394	0.121322	0.263727	-1.2785	0.133671
PWY.5345..superpathway.of.L.methionine.biosynthesis..by.sulfhydrylation.	PWY-5345	superpathway of L methionine biosynthesis by sulfhydrylation	Methionine-De-novo-Biosynthesis,METHIONINE-SYN,Proteinogenic Amino Acids Biosynthesis,Amino Acids Biosynthesis,Biosynthesis	Amino Acids Biosynthesis	Biosynthesis	-1.08576	0.0593384	0.0946718	-0.723184	0.203081	0.28494	-0.629447	0.257843	0.342676	-0.136049	0.767448	0.890527	-0.236956	0.610017	0.829927	-0.176028	0.703946	0.843162	-1.37866	0.0365712	0.0601981	-0.562116	0.371156	0.50106	-0.439952	0.476185	0.592699	-0.81876	0.135857	0.238429	-0.896291	0.107289	0.201381	-0.805675	0.144823	0.254163	-0.468604	0.669142	0.751121	-0.237761	0.829392	0.872827	-0.0204374	0.985081
PWY.5347..superpathway.of.L.methionine.biosynthesis..transsulfuration.	PWY-5347	superpathway of L methionine biosynthesis transsulfuration	Methionine-De-novo-Biosynthesis,METHIONINE-SYN,Proteinogenic Amino Acids Biosynthesis,Amino Acids Biosynthesis,Biosynthesis	Amino Acids Biosynthesis	Biosynthesis	-1.79853	0.154948	0.214121	-1.21894	0.322562	0.410215	-1.28471	0.287054	0.37317	-0.517892	0.60797	0.811604	-1.03168	0.305534	0.627677	-1.06626	0.288385	0.607099	-1.87954	0.190023	0.246118	-0.538933	0.689189	0.758324	-0.320463	0.80871	0.854991	-0.575342	0.63339	0.719482	-0.491583	0.683991	0.758043	-0.51761	0.666048	0.761508	-2.04067	0.390568	0.519277	-1.67502	0.477937	0.625954	-1.87404	0.42265
PWY.5367..petroselinate.biosynthesis	PWY-5367	petroselinate biosynthesis	Unsaturated-Fatty-Acids-Biosynthesis,Fatty-acid-biosynthesis,Fatty Acid and Lipid Biosynthesis,Biosynthesis	Fatty Acid and Lipid Biosynthesis	Biosynthesis	0.615068	0.0689338	0.106184	0.521602	0.10724	0.175894	0.478628	0.130708	0.196904	0.470639	0.081079	0.451726	0.456707	0.0843008	0.42998	0.433552	0.0999204	0.480306	0.54366	0.156023	0.209024	0.366339	0.301192	0.431504	0.303515	0.382114	0.510726	0.717494	0.0259105	0.0786923	0.694055	0.028636	0.0900021	0.656615	0.0368054	0.0964082	0.444492	0.484507	0.61412	0.277594	0.654814	0.748664	0.233225	0.703893
PWY.5384..sucrose.degradation.IV..sucrose.phosphorylase.	PWY-5384	sucrose degradation IV (sucrose phosphorylase)	SUCROSE-DEG,Sugars-And-Polysaccharides-Degradation,Carbohydrates Degradation,Degradation/Utilization/Assimilation	Carbohydrates Degradation	Degradation	-1.1189	0.0143098	0.0287091	-0.794175	0.0704943	0.12764	-0.848051	0.0482993	0.0911551	0.240145	0.510999	0.772702	0.278308	0.438517	0.696609	0.255696	0.475079	0.715677	-1.16294	0.0247285	0.0445113	-0.688017	0.152043	0.247069	-0.646668	0.169982	0.273687	-0.569831	0.191599	0.312797	-0.430149	0.318079	0.477118	-0.465674	0.275846	0.415546	-1.62004	0.058783	0.135742	-1.24615	0.137491	0.282218	-1.34925	0.103909
PWY.5415..catechol.degradation.I..meta.cleavage.pathway.	PWY-5415	catechol degradation I (meta-cleavage pathway)	Catechol-Degradation,Aromatic Compounds Degradation,Degradation	Aromatic Compounds Degradation	Degradation	-1.34754	0.0122036	0.0257063	-1.04388	0.0431828	0.0861202	-1.16115	0.0212838	0.0455525	-0.756993	0.0780259	0.441727	-0.696297	0.0990578	0.469855	-0.758842	0.0708281	0.431825	-1.39367	0.0235691	0.0429232	-0.974373	0.0878009	0.159816	-0.986081	0.0779876	0.14718	-1.63173	0.00141927	0.0124541	-1.4309	0.00459829	0.0350869	-1.52076	0.00235342	0.0226166	-1.70417	0.0941287	0.184061	-1.19612	0.230471	0.404477	-1.39334	0.157472
PWY.5464..superpathway.of.cytosolic.glycolysis..plants...pyruvate.dehydrogenase.and.TCA.cycle	PWY-5464	superpathway of cytosolic glycolysis (plants), pyruvate dehydrogenase and TCA cycle	Energy-Metabolism,Pathways	Glycolysis	Energy-Metabolism	-0.71208	0.0442276	0.0743445	-0.298006	0.39053	0.476647	-0.403154	0.236005	0.318607	-0.505282	0.0736238	0.430699	-0.383883	0.175627	0.549091	-0.428447	0.130063	0.528251	-0.715224	0.0747298	0.113551	-0.0875282	0.817633	0.870833	-0.227786	0.541344	0.646841	-0.407359	0.228118	0.354289	-0.18454	0.587806	0.69891	-0.236488	0.484679	0.61416	-1.13966	0.087073	0.174816	-0.669703	0.314031	0.48717	-0.752898	0.25314
PWY.5484..glycolysis.II..from.fructose.6.phosphate.	PWY-5484	glycolysis II (from fructose 6-phosphate)	GLYCOLYSIS-VARIANTS,Energy-Metabolism,Pathways	Glycolysis	Energy-Metabolism	-4.29867	1.57999e-05	0.000205398	-3.61773	0.000184926	0.00223824	-3.30154	0.000479695	0.00366028	-1.21619	0.128647	0.51926	-1.12678	0.156497	0.549091	-0.971808	0.219198	0.576754	-4.25274	0.000176369	0.000803119	-3.01963	0.00454838	0.0218696	-2.67939	0.0102046	0.0377034	-2.12581	0.0266792	0.0786923	-1.82861	0.0560894	0.131673	-1.60482	0.0905397	0.180565	-5.13362	0.0064764	0.0401223	-4.17427	0.0253704	0.139393	-3.6763	0.0462992
PWY.5505..L.glutamate.and.L.glutamine.biosynthesis	PWY-5505	L glutamate and L glutamine biosynthesis	GLUTAMATE-SYN,IND-AMINO-ACID-SYN,Amino Acids Biosynthesis,Biosynthesis	Amino Acids Biosynthesis	Biosynthesis	-1.27271	0.00189027	0.0049147	-1.03704	0.00938797	0.0249635	-0.971882	0.012676	0.0296618	-0.455583	0.164791	0.576529	-0.491267	0.13292	0.549091	-0.455891	0.160884	0.562668	-1.62725	0.000444332	0.00154416	-1.13793	0.00909444	0.0307395	-1.03976	0.0149954	0.0446049	-0.903307	0.0209023	0.0697012	-0.909191	0.0201813	0.0787069	-0.856412	0.0271235	0.0827856	-1.52391	0.0495074	0.126128	-1.33579	0.0835049	0.232621	-1.23118	0.106254
PWY.561..superpathway.of.glyoxylate.cycle.and.fatty.acid.degradation	PWY-561	superpathway of glyoxylate cycle and fatty acid degradation	Energy-Metabolism,Pathways	Fatty-Acid-and-Lipid-Degradation	Degradation	-1.22199	0.000691739	0.00211131	-0.931428	0.00843794	0.0233206	-0.997192	0.00391552	0.0117085	-0.284446	0.324564	0.649978	-0.30939	0.28562	0.627677	-0.340021	0.238791	0.576754	-1.4663	0.000324076	0.0011849	-0.935447	0.0156884	0.0447693	-0.937106	0.0135771	0.0425496	-0.729669	0.0340895	0.0857836	-0.701936	0.0430881	0.112865	-0.745015	0.0303718	0.0874954	-1.29704	0.056553	0.132334	-1.04389	0.124633	0.265451	-1.14618	0.0880608
PWY.5656..mannosylglycerate.biosynthesis.I	PWY-5656	mannosylglycerate biosynthesis I	Mannosylglycerate-Biosynthesis,Organic-solutes-Biosynthesis,Other Biosynthesis,Biosynthesis	Organic-solutes-Biosynthesis	Biosynthesis	-0.519341	0.222081	0.28803	-0.304544	0.458085	0.539557	-0.348985	0.388646	0.48028	0.0267357	0.937238	0.959097	0.0451128	0.893024	0.958567	0.0261152	0.938237	0.954555	-0.784042	0.103141	0.147766	-0.329164	0.462756	0.573948	-0.241256	0.586636	0.686364	-0.532337	0.189228	0.31037	-0.473218	0.239384	0.38367	-0.507895	0.206684	0.334313	-0.574248	0.473545	0.604415	-0.336061	0.669895	0.756484	-0.475745	0.545268
PWY.5659..GDP.mannose.biosynthesis	PWY-5659	GDP mannose biosynthesis	GDP-Sugar-Biosynthesis,Sugar Nucleotides Biosynthesis,Sugars Biosynthesis,Carbohydrates Biosynthesis,Biosynthesis	Carbohydrates Biosynthesis	Biosynthesis	0.0585394	0.970038	0.970271	0.422285	0.77926	0.821382	0.931343	0.526741	0.598337	0.0609088	0.960926	0.969606	0.0924571	0.940137	0.98774	0.330911	0.787013	0.871424	-0.997413	0.576591	0.659229	-0.0920346	0.955947	0.969761	0.35807	0.82627	0.865734	0.312039	0.834709	0.877194	0.752351	0.612895	0.719485	1.07538	0.465076	0.597955	1.29432	0.661114	0.746145	1.749	0.547735	0.680219	2.47396	0.389075
PWY.5667..CDP.diacylglycerol.biosynthesis.I	PWY-5667	CDP diacylglycerol biosynthesis I	CDP-diacylglycerol-Biosynthesis,Phospholipid-Biosynthesis,Fatty Acid and Lipid Biosynthesis,Biosynthesis	Fatty Acid and Lipid Biosynthesis	Biosynthesis	8.47767	0.0130463	0.0266235	6.18133	0.059767	0.112183	7.08767	0.0280534	0.0579219	1.62882	0.550988	0.792676	1.43877	0.592375	0.825145	1.86093	0.489244	0.719172	9.80173	0.0112845	0.0234371	6.0226	0.0938095	0.165059	6.10403	0.0850774	0.156346	4.14523	0.204162	0.326403	3.35999	0.297523	0.458029	3.96194	0.217926	0.344558	6.73727	0.294644	0.440149	4.02902	0.522837	0.653209	5.89025	0.347455
PWY.5675..nitrate.reduction.V..assimilatory.	PWY-5675	nitrate reduction V (assimilatory)	Nitrate-Reduction,Nitrogen Compounds Metabolism,Inorganic Nutrients Metabolism,Degradation/Utilization/Assimilation	Inorganic Nutrients Metabolism	Degradation	-0.813933	0.118903	0.168287	-0.437904	0.384724	0.473819	-0.659907	0.182183	0.264241	-0.0146231	0.972016	0.977586	-0.0156094	0.969764	0.99393	-0.124935	0.761718	0.856932	-0.782506	0.184436	0.240658	-0.129444	0.813595	0.870833	-0.23166	0.668327	0.742351	-0.348016	0.484593	0.603202	-0.266503	0.589394	0.69891	-0.421956	0.390824	0.525592	-1.45901	0.139547	0.249904	-1.06879	0.270272	0.445378	-1.47311	0.12589
PWY.5676..acetyl.CoA.fermentation.to.butanoate.II	PWY-5676	acetyl CoA fermentation to butanoate II	Acetyl-CoA-Butyrate,Fermentation,Energy-Metabolism,Pathways	Fermentation	Energy-Metabolism	-1.04011	0.0030271	0.00713094	-0.764007	0.0233262	0.052484	-0.905405	0.00599786	0.0161942	-0.551565	0.0492463	0.345709	-0.492393	0.0739078	0.429848	-0.559794	0.0415428	0.347179	-1.13245	0.00437689	0.0102419	-0.659652	0.0731241	0.137992	-0.836303	0.020509	0.0575893	-0.637238	0.0571863	0.123275	-0.505949	0.125776	0.231138	-0.599233	0.067701	0.147084	-1.75552	0.0078251	0.0437319	-1.42583	0.0271941	0.142465	-1.57376	0.0136853
PWY.5686..UMP.biosynthesis	PWY-5686	UMP biosynthesis	Pyrimid-Ribonucleot-De-Novo-Biosyn,Pyrimidine-De-Novo-Biosyn,Nucleosides and Nucleotides Biosynthesis,Biosynthesis	Nucleosides and Nucleotides Biosynthesis	Biosynthesis	8.58256	0.00133887	0.00370034	7.59388	0.00362963	0.0132708	8.76198	0.000673266	0.00455574	1.7216	0.422032	0.740666	2.51984	0.239123	0.591379	3.0936	0.151023	0.552179	7.20926	0.0176566	0.0338659	4.98675	0.0812577	0.15171	5.157	0.0687941	0.138774	4.83334	0.0595197	0.125852	4.99349	0.0519206	0.12905	5.82116	0.0236661	0.0776335	14.6121	0.00366311	0.0321438	13.5361	0.00672443	0.0842956	15.91	0.00140882
PWY.5690..TCA.cycle.II..plants.and.fungi.	PWY-5690	TCA cycle II (plants and fungi)	TCA-VARIANTS,Energy-Metabolism,Pathways	TCA cycle	Energy-Metabolism	-2.41617	0.00100535	0.00286892	-1.87477	0.00911398	0.0244199	-1.98031	0.00524595	0.0144986	-0.238703	0.685263	0.866077	-0.299857	0.610864	0.829927	-0.340785	0.565196	0.758623	-2.77578	0.000823912	0.00229518	-1.58907	0.0427801	0.093266	-1.44305	0.0631356	0.131128	-1.05857	0.132015	0.232851	-0.931274	0.18725	0.308566	-0.996616	0.158552	0.271168	-3.79336	0.00591621	0.0391809	-3.22418	0.0187651	0.128532	-3.53662	0.00972949
PWY.5695..urate.biosynthesis.inosine.5..phosphate.degradation	PWY-5695	urate biosynthesis/inosine 5-phosphate degradation	Polyamine-Biosynthesis,Biosynthesis,Pathways	Polyamine-Biosynthesis	Biosynthesis	0.168053	0.952189	0.960398	-3.13486	0.245327	0.332123	-1.97276	0.465752	0.543878	-1.54454	0.489594	0.760388	-2.64877	0.22961	0.591379	-2.16117	0.336902	0.624335	2.42483	0.444915	0.520551	-2.44256	0.407346	0.529549	-2.43381	0.411401	0.538813	0.185356	0.944665	0.96284	-1.70922	0.51813	0.64821	-0.970317	0.718044	0.799003	-0.0736187	0.988819	0.993116	-4.49488	0.383159	0.551183	-2.11783	0.685283
PWY.5705..allantoin.degradation.to.glyoxylate.III	PWY-5705	allantoin degradation to glyoxylate III	Allantoin-degradation,AMINE-DEG,Degradation	AMINE-DEG	Degradation	-1.0427	0.00497241	0.0114073	-0.901872	0.0123025	0.0301969	-0.93061	0.00860377	0.0222053	0.079758	0.788435	0.898509	-0.0248444	0.932944	0.983473	-0.0365596	0.901621	0.936299	-1.28931	0.00214004	0.00540398	-0.970214	0.0137554	0.0405726	-0.886265	0.0225153	0.0620082	-0.556567	0.116914	0.210446	-0.580861	0.100604	0.192961	-0.605999	0.0857841	0.174222	-1.13766	0.103971	0.200515	-1.0777	0.119311	0.263727	-1.17176	0.0883079
PWY.5723..Rubisco.shunt	PWY-5723	Rubisco shunt	Energy-Metabolism,Pathways	other	Energy-Metabolism	-1.25707	0.00012664	0.0007004	-1.02458	0.00134156	0.00830318	-1.07034	0.000606767	0.0042595	-0.347721	0.186501	0.606128	-0.353513	0.177449	0.549091	-0.378937	0.146577	0.547948	-1.6572	8.10815e-06	8.62412e-05	-1.30703	0.00018794	0.00253719	-1.29106	0.00016757	0.00309564	-0.870515	0.00549401	0.0311837	-0.822471	0.00871818	0.0465288	-0.86146	0.00557292	0.0390948	-1.43789	0.0200607	0.070413	-1.20438	0.0500102	0.1908	-1.29687	0.0326983
PWY.5747..2.methylcitrate.cycle.II	PWY-5747	2 methylcitrate cycle II	Methyl-Citrate-Cycle,Propionate-Degradation,Carboxylates Degradation,Degradation/Utilization/Assimilation	Carboxylates Degradation	Degradation	-1.97323	6.63522e-06	0.000110903	-1.60616	0.000161106	0.00201958	-1.63364	8.65156e-05	0.00197623	-0.85846	0.0146693	0.171713	-0.805817	0.0210608	0.22401	-0.824789	0.0177764	0.230624	-2.28451	4.00919e-06	7.03613e-05	-1.75154	0.000165073	0.00239111	-1.68749	0.000216979	0.00362665	-1.59242	0.000142991	0.00238999	-1.46897	0.000437045	0.00730489	-1.49973	0.000293488	0.00605967	-2.19866	0.00784932	0.0437319	-1.78796	0.0290245	0.143487	-1.87297	0.0207694
PWY.5791..1.4.dihydroxy.2.naphthoate.biosynthesis.II..plants.	PWY-5791	14 dihydroxy 2 naphthoate biosynthesis II plants	#N/A	Quinone-Biosynthesis	Biosynthesis	-1.56593	7.24813e-05	0.000481955	-1.18863	0.00209775	0.0100919	-1.23336	0.00111262	0.00550043	-0.360087	0.255932	0.635658	-0.31158	0.325712	0.627677	-0.328329	0.299226	0.607099	-1.61095	0.000315413	0.00117777	-1.0233	0.0155304	0.0446817	-0.994848	0.0166165	0.0478064	-0.947157	0.0121493	0.0473821	-0.856126	0.0240309	0.0833724	-0.879625	0.019553	0.0702994	-2.19218	0.00324732	0.0321438	-1.79378	0.0156537	0.127361	-1.87688	0.0106197
PWY.5837..1.4.dihydroxy.2.naphthoate.biosynthesis.I	PWY-5837	1,4-dihydroxy-2-naphthoate biosynthesis	DHNA-Biosynthesis,Quinone-Biosynthesis,Cofactors, Prosthetic Groups, Electron Carriers Biosynthesis,Biosynthesis	Quinone-Biosynthesis	Biosynthesis	-1.56593	7.24813e-05	0.000481955	-1.18863	0.00209775	0.0100919	-1.23336	0.00111262	0.00550043	-0.360087	0.255932	0.635658	-0.31158	0.325712	0.627677	-0.328329	0.299226	0.607099	-1.61095	0.000315413	0.00117777	-1.0233	0.0155304	0.0446817	-0.994848	0.0166165	0.0478064	-0.947157	0.0121493	0.0473821	-0.856126	0.0240309	0.0833724	-0.879625	0.019553	0.0702994	-2.19218	0.00324732	0.0321438	-1.79378	0.0156537	0.127361	-1.87688	0.0106197
PWY.5838..superpathway.of.menaquinol.8.biosynthesis.I	PWY-5838	superpathway of menaquinol 8 biosynthesis I	Menaquinone-Biosynthesis,Quinone-Biosynthesis,Cofactors, Prosthetic Groups, Electron Carriers Biosynthesis,Biosynthesis	Quinone-Biosynthesis	Biosynthesis	-1.04282	0.000631673	0.0019621	-0.863498	0.00360487	0.0132708	-0.862432	0.00296988	0.00992787	-0.277483	0.256614	0.635658	-0.334741	0.168639	0.549091	-0.333825	0.168478	0.562668	-1.16164	0.000778393	0.00219749	-0.843776	0.00944816	0.0307395	-0.789267	0.0133897	0.0423404	-0.74728	0.0103533	0.045425	-0.764634	0.00859597	0.0465288	-0.764407	0.00812054	0.045243	-1.03068	0.0734717	0.156755	-0.900071	0.114786	0.263727	-0.918733	0.103749
PWY.5840..superpathway.of.menaquinol.7.biosynthesis	PWY-5840	superpathway of menaquinol 7 biosynthesis	Menaquinone-Biosynthesis,Quinone-Biosynthesis,Cofactors, Prosthetic Groups, Electron Carriers Biosynthesis,Biosynthesis	Quinone-Biosynthesis	Biosynthesis	-1.2924	0.000188183	0.000883781	-0.954394	0.00472841	0.0157709	-0.979289	0.00308592	0.00993237	-0.339653	0.221291	0.635658	-0.290015	0.295055	0.627677	-0.297965	0.281095	0.607099	-1.26194	0.00129075	0.00340641	-0.724037	0.0500785	0.104009	-0.683134	0.0599647	0.126034	-0.822907	0.012904	0.0497726	-0.727162	0.0282741	0.0900021	-0.737898	0.0250758	0.0800146	-1.68647	0.00973947	0.0458123	-1.31299	0.0427532	0.168611	-1.364	0.0335816
PWY.5845..superpathway.of.menaquinol.9.biosynthesis	PWY-5845	superpathway of menaquinol 9 biosynthesis	Menaquinone-Biosynthesis,Quinone-Biosynthesis,Cofactors, Prosthetic Groups, Electron Carriers Biosynthesis,Biosynthesis	Quinone-Biosynthesis	Biosynthesis	-0.968715	0.000478551	0.00159127	-0.70014	0.00979352	0.0252759	-0.723703	0.00649805	0.017149	-0.219552	0.323626	0.649978	-0.188679	0.395626	0.666879	-0.198303	0.371755	0.624335	-1.05403	0.000782581	0.00219749	-0.629383	0.0337617	0.0779628	-0.591858	0.0424848	0.094982	-0.558046	0.0354377	0.0857836	-0.490165	0.0654336	0.140903	-0.504843	0.0565358	0.126395	-0.943862	0.0709325	0.153081	-0.655149	0.207469	0.373444	-0.71728	0.164121
PWY.5850..superpathway.of.menaquinol.6.biosynthesis.I	PWY-5850	superpathway of menaquinol 6 biosynthesis I	Menaquinone-Biosynthesis,Quinone-Biosynthesis,Cofactors, Prosthetic Groups, Electron Carriers Biosynthesis,Biosynthesis	Quinone-Biosynthesis	Biosynthesis	-0.968715	0.000478551	0.00159127	-0.70014	0.00979352	0.0252759	-0.723703	0.00649805	0.017149	-0.219552	0.323626	0.649978	-0.188679	0.395626	0.666879	-0.198303	0.371755	0.624335	-1.05403	0.000782581	0.00219749	-0.629383	0.0337617	0.0779628	-0.591858	0.0424848	0.094982	-0.558046	0.0354377	0.0857836	-0.490165	0.0654336	0.140903	-0.504843	0.0565358	0.126395	-0.943862	0.0709325	0.153081	-0.655149	0.207469	0.373444	-0.71728	0.164121
PWY.5855..ubiquinol.7.biosynthesis..prokaryotic.	PWY-5855	ubiquinol 7 biosynthesis prokaryotic	Ubiquinone-Biosynthesis,Quinone-Biosynthesis,Cofactors, Prosthetic Groups, Electron Carriers Biosynthesis,Biosynthesis	Quinone-Biosynthesis	Biosynthesis	-1.47613	2.54515e-05	0.000241445	-1.15953	0.000745482	0.00563675	-1.24377	0.000234069	0.00248964	-0.381509	0.175712	0.576529	-0.398261	0.158201	0.549091	-0.434557	0.124478	0.52014	-1.79272	5.99581e-06	7.51618e-05	-1.21617	0.00120196	0.00981132	-1.2108	0.00108655	0.0103075	-0.921439	0.00604129	0.0311837	-0.854684	0.0113744	0.0526354	-0.907081	0.00709029	0.0414782	-1.58184	0.0169035	0.0618035	-1.25016	0.0584356	0.200124	-1.40007	0.0330705
PWY.5856..ubiquinol.9.biosynthesis..prokaryotic.	PWY-5856	ubiquinol 9 biosynthesis prokaryotic	Ubiquinone-Biosynthesis,Quinone-Biosynthesis,Cofactors, Prosthetic Groups, Electron Carriers Biosynthesis,Biosynthesis	Quinone-Biosynthesis	Biosynthesis	-1.47613	2.54515e-05	0.000241445	-1.15953	0.000745482	0.00563675	-1.24377	0.000234069	0.00248964	-0.381509	0.175712	0.576529	-0.398261	0.158201	0.549091	-0.434557	0.124478	0.52014	-1.79272	5.99581e-06	7.51618e-05	-1.21617	0.00120196	0.00981132	-1.2108	0.00108655	0.0103075	-0.921439	0.00604129	0.0311837	-0.854684	0.0113744	0.0526354	-0.907081	0.00709029	0.0414782	-1.58184	0.0169035	0.0618035	-1.25016	0.0584356	0.200124	-1.40007	0.0330705
PWY.5857..ubiquinol.10.biosynthesis..prokaryotic.	PWY-5857	ubiquinol 10 biosynthesis prokaryotic	Ubiquinone-Biosynthesis,Quinone-Biosynthesis,Cofactors, Prosthetic Groups, Electron Carriers Biosynthesis,Biosynthesis	Quinone-Biosynthesis	Biosynthesis	-1.47613	2.54515e-05	0.000241445	-1.15953	0.000745482	0.00563675	-1.24377	0.000234069	0.00248964	-0.381509	0.175712	0.576529	-0.398261	0.158201	0.549091	-0.434557	0.124478	0.52014	-1.79272	5.99581e-06	7.51618e-05	-1.21617	0.00120196	0.00981132	-1.2108	0.00108655	0.0103075	-0.921439	0.00604129	0.0311837	-0.854684	0.0113744	0.0526354	-0.907081	0.00709029	0.0414782	-1.58184	0.0169035	0.0618035	-1.25016	0.0584356	0.200124	-1.40007	0.0330705
PWY.5860..superpathway.of.demethylmenaquinol.6.biosynthesis.I	PWY-5860	superpathway of demethylmenaquinol 6 biosynthesis I	Demethylmenaquinol-6-Biosynthesis,Demethylmenaquinone-Biosynthesis,Quinone-Biosynthesis,Cofactors, Prosthetic Groups, Electron Carriers Biosynthesis,Biosynthesis	Quinone-Biosynthesis	Biosynthesis	-1.02122	0.000411257	0.00143891	-0.741803	0.00866182	0.0233869	-0.769688	0.00551909	0.015017	-0.226016	0.329647	0.650033	-0.196625	0.395862	0.666879	-0.208212	0.368643	0.624335	-1.11336	0.000661572	0.00197198	-0.669763	0.0302104	0.07313	-0.630742	0.038162	0.089486	-0.585739	0.034157	0.0857836	-0.514993	0.0633728	0.140903	-0.532783	0.0536963	0.123186	-1.00949	0.0638053	0.141745	-0.70836	0.191042	0.349248	-0.779931	0.146879
PWY.5861..superpathway.of.demethylmenaquinol.8.biosynthesis	PWY-5861	superpathway of demethylmenaquinol 8 biosynthesis	Demethylmenaquinol-8-Biosynthesis,Demethylmenaquinone-Biosynthesis,Quinone-Biosynthesis,Cofactors, Prosthetic Groups, Electron Carriers Biosynthesis,Biosynthesis	Quinone-Biosynthesis	Biosynthesis	-1.1057	0.000480555	0.00159127	-0.914289	0.00300754	0.011996	-0.918721	0.00232923	0.00899698	-0.285743	0.260479	0.635658	-0.344274	0.172978	0.549091	-0.345972	0.16982	0.562668	-1.23491	0.000576063	0.00180534	-0.896212	0.00794676	0.0296035	-0.840058	0.0113114	0.0385465	-0.780626	0.00988149	0.0450442	-0.795127	0.00853327	0.0465288	-0.799004	0.00777932	0.0444111	-1.11124	0.0629621	0.141665	-0.965831	0.103243	0.248207	-0.996412	0.0895394
PWY.5862..superpathway.of.demethylmenaquinol.9.biosynthesis	PWY-5862	superpathway of demethylmenaquinol 9 biosynthesis	Demethylmenaquinone-Biosynthesis,Quinone-Biosynthesis,Cofactors, Prosthetic Groups, Electron Carriers Biosynthesis,Biosynthesis	Quinone-Biosynthesis	Biosynthesis	-1.02122	0.000411257	0.00143891	-0.741803	0.00866182	0.0233869	-0.769688	0.00551909	0.015017	-0.226016	0.329647	0.650033	-0.196625	0.395862	0.666879	-0.208212	0.368643	0.624335	-1.11336	0.000661572	0.00197198	-0.669763	0.0302104	0.07313	-0.630742	0.038162	0.089486	-0.585739	0.034157	0.0857836	-0.514993	0.0633728	0.140903	-0.532783	0.0536963	0.123186	-1.00949	0.0638053	0.141745	-0.70836	0.191042	0.349248	-0.779931	0.146879
PWY.5863..superpathway.of.phylloquinol.biosynthesis	PWY-5863	superpathway of phylloquinol biosynthesis	Phylloquinone-Biosynthesis,Quinone-Biosynthesis,Cofactors, Prosthetic Groups, Electron Carriers Biosynthesis,Biosynthesis	Quinone-Biosynthesis	Biosynthesis	-1.19503	0.00250711	0.00606892	-0.869477	0.0250649	0.0551067	-0.938556	0.0137272	0.0314482	-0.0389703	0.902085	0.938807	-0.0383367	0.904007	0.966889	-0.0614859	0.846632	0.907077	-1.20305	0.00721057	0.0157199	-0.651383	0.124906	0.211693	-0.645434	0.122461	0.210705	-0.606875	0.108282	0.202882	-0.573758	0.131837	0.237307	-0.608179	0.108595	0.201676	-1.59782	0.031924	0.0965178	-1.31861	0.0764566	0.218878	-1.43709	0.0516333
PWY.5871..ubiquinol.9.biosynthesis..eukaryotic.	PWY-5871	ubiquinol 9 biosynthesis eukaryotic	Ubiquinone-Biosynthesis,Quinone-Biosynthesis,Cofactors, Prosthetic Groups, Electron Carriers Biosynthesis,Biosynthesis	Quinone-Biosynthesis	Biosynthesis	-0.498743	0.483328	0.55083	-0.742759	0.27692	0.366788	-0.571466	0.392007	0.48028	-0.786912	0.165332	0.576529	-0.751078	0.178337	0.549091	-0.656297	0.23738	0.576754	0.0666751	0.933778	0.947272	-0.443973	0.550365	0.639544	-0.336963	0.643704	0.724167	-0.468245	0.489779	0.603202	-0.369729	0.580863	0.695846	-0.224247	0.735371	0.799003	-1.78705	0.182429	0.306376	-1.91264	0.145055	0.289285	-1.65221	0.202655
PWY.5873..ubiquinol.7.biosynthesis..eukaryotic.	PWY-5873	ubiquinol 7 biosynthesis eukaryotic	Ubiquinone-Biosynthesis,Quinone-Biosynthesis,Cofactors, Prosthetic Groups, Electron Carriers Biosynthesis,Biosynthesis	Quinone-Biosynthesis	Biosynthesis	-0.498743	0.483328	0.55083	-0.742759	0.27692	0.366788	-0.571466	0.392007	0.48028	-0.786912	0.165332	0.576529	-0.751078	0.178337	0.549091	-0.656297	0.23738	0.576754	0.0666751	0.933778	0.947272	-0.443973	0.550365	0.639544	-0.336963	0.643704	0.724167	-0.468245	0.489779	0.603202	-0.369729	0.580863	0.695846	-0.224247	0.735371	0.799003	-1.78705	0.182429	0.306376	-1.91264	0.145055	0.289285	-1.65221	0.202655
PWY.5896..superpathway.of.menaquinol.10.biosynthesis	PWY-5896	superpathway of menaquinol 10 biosynthesis	Menaquinone-Biosynthesis,Quinone-Biosynthesis,Cofactors, Prosthetic Groups, Electron Carriers Biosynthesis,Biosynthesis	Quinone-Biosynthesis	Biosynthesis	-0.968715	0.000478551	0.00159127	-0.70014	0.00979352	0.0252759	-0.723703	0.00649805	0.017149	-0.219552	0.323626	0.649978	-0.188679	0.395626	0.666879	-0.198303	0.371755	0.624335	-1.05403	0.000782581	0.00219749	-0.629383	0.0337617	0.0779628	-0.591858	0.0424848	0.094982	-0.558046	0.0354377	0.0857836	-0.490165	0.0654336	0.140903	-0.504843	0.0565358	0.126395	-0.943862	0.0709325	0.153081	-0.655149	0.207469	0.373444	-0.71728	0.164121
PWY.5897..superpathway.of.menaquinol.11.biosynthesis	PWY-5897	superpathway of menaquinol 11 biosynthesis	Menaquinone-Biosynthesis,Quinone-Biosynthesis,Cofactors, Prosthetic Groups, Electron Carriers Biosynthesis,Biosynthesis	Quinone-Biosynthesis	Biosynthesis	-1.38783	0.000149396	0.000759969	-1.0446	0.00346811	0.0129501	-1.06243	0.00235818	0.00899698	-0.354158	0.227926	0.635658	-0.301263	0.303988	0.627677	-0.305116	0.295914	0.607099	-1.41352	0.000659399	0.00197198	-0.883918	0.0239044	0.0604173	-0.85268	0.0262973	0.068373	-0.879924	0.0119444	0.0473821	-0.80223	0.0221708	0.0802264	-0.806189	0.0204289	0.0702994	-1.94908	0.00479985	0.0349017	-1.59303	0.0203848	0.128532	-1.61953	0.0170643
PWY.5898..superpathway.of.menaquinol.12.biosynthesis	PWY-5898	superpathway of menaquinol 12 biosynthesis	Menaquinone-Biosynthesis,Quinone-Biosynthesis,Cofactors, Prosthetic Groups, Electron Carriers Biosynthesis,Biosynthesis	Quinone-Biosynthesis	Biosynthesis	-1.38783	0.000149396	0.000759969	-1.0446	0.00346811	0.0129501	-1.06243	0.00235818	0.00899698	-0.354158	0.227926	0.635658	-0.301263	0.303988	0.627677	-0.305116	0.295914	0.607099	-1.41352	0.000659399	0.00197198	-0.883918	0.0239044	0.0604173	-0.85268	0.0262973	0.068373	-0.879924	0.0119444	0.0473821	-0.80223	0.0221708	0.0802264	-0.806189	0.0204289	0.0702994	-1.94908	0.00479985	0.0349017	-1.59303	0.0203848	0.128532	-1.61953	0.0170643
PWY.5899..superpathway.of.menaquinol.13.biosynthesis	PWY-5899	superpathway of menaquinol 13 biosynthesis	Menaquinone-Biosynthesis,Quinone-Biosynthesis,Cofactors, Prosthetic Groups, Electron Carriers Biosynthesis,Biosynthesis	Quinone-Biosynthesis	Biosynthesis	-1.38783	0.000149396	0.000759969	-1.0446	0.00346811	0.0129501	-1.06243	0.00235818	0.00899698	-0.354158	0.227926	0.635658	-0.301263	0.303988	0.627677	-0.305116	0.295914	0.607099	-1.41352	0.000659399	0.00197198	-0.883918	0.0239044	0.0604173	-0.85268	0.0262973	0.068373	-0.879924	0.0119444	0.0473821	-0.80223	0.0221708	0.0802264	-0.806189	0.0204289	0.0702994	-1.94908	0.00479985	0.0349017	-1.59303	0.0203848	0.128532	-1.61953	0.0170643
PWY.5913..TCA.cycle.VI..obligate.autotrophs.	PWY-5913	partial TCA cycle (obligate autotrophs)	TCA-VARIANTS,Energy-Metabolism,Pathways	TCA cycle	Energy-Metabolism	-1.66089	7.27738e-05	0.000481955	-1.27385	0.00186347	0.00991029	-1.28001	0.00139111	0.00625999	-0.175352	0.602211	0.811604	-0.145661	0.664725	0.84208	-0.144536	0.666031	0.811725	-2.26461	1.78662e-06	3.68884e-05	-1.58666	0.000399244	0.00467115	-1.51068	0.000592747	0.0077748	-0.69486	0.0833801	0.161693	-0.572048	0.155386	0.270002	-0.56976	0.153694	0.265747	-2.3863	0.00272471	0.0308507	-1.8923	0.0171028	0.128532	-1.91395	0.014707
PWY.5918..superpathay.of.heme.biosynthesis.from.glutamate	PWY-5918	superpathay of heme biosynthesis from glutamate	HEME-SYN,Porphyrin Compounds Biosynthesis,Cofactors, Prosthetic Groups, Electron Carriers Biosynthesis,Biosynthesis	Porphyrin Compounds Biosynthesis	Biosynthesis	-1.06503	0.0164472	0.0326156	-0.769668	0.0761624	0.134491	-0.780844	0.0651319	0.116639	0.00307086	0.993101	0.993101	-0.0298427	0.933038	0.983473	-0.0376053	0.915144	0.942547	-1.31875	0.00871175	0.0185323	-0.870163	0.0669001	0.12947	-0.823925	0.0761681	0.146896	-0.519812	0.220065	0.344768	-0.492905	0.246858	0.390303	-0.50573	0.229701	0.358334	-0.612691	0.463144	0.595471	-0.385173	0.643087	0.748664	-0.421984	0.60678
PWY.5920..superpathway.of.heme.biosynthesis.from.glycine	PWY-5920	superpathway of heme biosynthesis from glycine	HEME-SYN,Porphyrin Compounds Biosynthesis,Cofactors, Prosthetic Groups, Electron Carriers Biosynthesis,Biosynthesis	Porphyrin Compounds Biosynthesis	Biosynthesis	-0.842668	0.026282	0.0486909	-0.566004	0.12365	0.200005	-0.638027	0.075339	0.131562	-0.062285	0.837251	0.912655	-0.00249986	0.993368	0.996206	-0.0311099	0.917143	0.942547	-0.906262	0.0349184	0.0580871	-0.462068	0.250798	0.377812	-0.560539	0.154669	0.254878	-0.257796	0.476841	0.603202	-0.138546	0.701005	0.771325	-0.175556	0.623035	0.724	-0.852232	0.231795	0.369262	-0.58877	0.403063	0.568173	-0.647609	0.351497
PWY.5941..glycogen.degradation.II..eukaryotic.	PWY-5941	glycogen degradation II eukaryotic	Glycogen-Degradation,POLYSACCHARIDES-DEG,Degradation/Utilization/Assimilation	POLYSACCHARIDES-DEG	Degradation	-0.474329	0.209606	0.275919	-0.372744	0.301344	0.388867	-0.431441	0.220477	0.306207	-0.310179	0.303829	0.649978	-0.292692	0.320626	0.627677	-0.316176	0.280713	0.607099	-0.433813	0.310948	0.378765	-0.359187	0.362106	0.498429	-0.449266	0.244189	0.355644	-0.355466	0.32394	0.456039	-0.308278	0.383084	0.531472	-0.337997	0.334105	0.486509	-0.711622	0.316369	0.464626	-0.604547	0.381763	0.551183	-0.677303	0.320871
PWY.5971..palmitate.biosynthesis.II..bacteria.and.plants.	PWY-5971	palmitate biosynthesis II (bacteria and plants)	Palmitate-Biosynthesis,Fatty-acid-biosynthesis,Fatty Acid and Lipid Biosynthesis,Biosynthesis	Fatty Acid and Lipid Biosynthesis	Biosynthesis	-0.317589	0.282433	0.356597	-0.192208	0.494463	0.5766	-0.210699	0.442244	0.524418	0.239121	0.310364	0.649978	0.272032	0.236452	0.591379	0.261122	0.252361	0.582964	-0.49263	0.140987	0.194065	-0.332128	0.279822	0.40924	-0.335509	0.263968	0.378378	0.0534461	0.849523	0.883792	0.108884	0.6929	0.764804	0.0913247	0.737521	0.799003	-0.521289	0.348128	0.493445	-0.412872	0.443765	0.599083	-0.42777	0.420696
PWY.5973..cis.vaccenate.biosynthesis	PWY-5973	cis vaccenate biosynthesis	Unsaturated-Fatty-Acids-Biosynthesis,Fatty-acid-biosynthesis,Fatty Acid and Lipid Biosynthesis,Biosynthesis	Fatty Acid and Lipid Biosynthesis	Biosynthesis	3.03209	0.198826	0.265353	1.07262	0.636395	0.695109	1.32787	0.552618	0.621695	-0.465242	0.804936	0.899878	-0.763473	0.680496	0.84208	-0.671514	0.718249	0.843162	3.45194	0.195413	0.251245	0.249793	0.919596	0.938309	-0.113109	0.96312	0.977038	1.75684	0.434958	0.569187	0.603234	0.786171	0.833674	0.736335	0.740352	0.79958	6.40332	0.145901	0.259955	3.75272	0.384913	0.551447	4.6371	0.281222
PWY.5989..stearate.biosynthesis.II..bacteria.and.plants.	PWY-5989	stearate biosynthesis II (bacteria and plants)	Stearate-Biosynthesis,Fatty-acid-biosynthesis,Fatty Acid and Lipid Biosynthesis,Biosynthesis	Fatty Acid and Lipid Biosynthesis	Biosynthesis	-1.08277	0.069218	0.106184	-0.853701	0.136403	0.214697	-1.10849	0.0483044	0.0911551	-0.0315593	0.94715	0.963622	-0.182784	0.696647	0.84208	-0.306813	0.512064	0.733609	-1.46396	0.0321323	0.0548097	-1.06518	0.0932599	0.165059	-1.19876	0.0543584	0.1163	-0.425571	0.454122	0.583785	-0.422647	0.452082	0.589891	-0.597384	0.284734	0.4271	-1.06927	0.345864	0.493445	-0.902677	0.417111	0.576402	-1.29141	0.240915
PWY.6113..superpathway.of.mycolate.biosynthesis	PWY-6113	superpathway of mycolate biosynthesis	Fatty-acid-biosynthesis,Lipid-Biosynthesis,Fatty Acid and Lipid Biosynthesis,Biosynthesis	Fatty Acid and Lipid Biosynthesis	Biosynthesis	-0.244269	0.435142	0.517745	-0.118422	0.691034	0.739491	-0.145737	0.615839	0.672409	0.311163	0.212471	0.635658	0.349617	0.150631	0.549091	0.33465	0.165901	0.562668	-0.406351	0.251783	0.315628	-0.246519	0.448938	0.564793	-0.263925	0.406857	0.538052	0.15107	0.612579	0.700375	0.208621	0.47485	0.609861	0.184969	0.521554	0.642723	-0.445333	0.449127	0.58171	-0.33926	0.552315	0.680219	-0.365365	0.516054
PWY.6121..5.aminoimidazole.ribonucleotide.biosynthesis.I	PWY-6121	5 aminoimidazole ribonucleotide biosynthesis I	AIR-Biosynthesis,PUR-NUC-SYN,Nucleosides and Nucleotides Biosynthesis,Biosynthesis	Nucleosides and Nucleotides Biosynthesis	Biosynthesis	7.73677	0.00232505	0.00570693	7.82881	0.00167096	0.00961485	8.75811	0.000385282	0.00329839	2.25365	0.267959	0.63982	3.38011	0.0978934	0.469855	3.86012	0.0612341	0.41333	7.20858	0.0125728	0.0256573	6.80942	0.0125755	0.0377266	6.66243	0.0140739	0.042956	5.79703	0.0173009	0.059562	6.75869	0.00582189	0.0408696	7.48082	0.00238409	0.0226166	12.2569	0.0113126	0.0502336	12.71	0.00838183	0.0919382	14.8501	0.00210382
PWY.6122..5.aminoimidazole.ribonucleotide.biosynthesis.II	PWY-6122	5 aminoimidazole ribonucleotide biosynthesis II	AIR-Biosynthesis,PUR-NUC-SYN,Nucleosides and Nucleotides Biosynthesis,Biosynthesis	Nucleosides and Nucleotides Biosynthesis	Biosynthesis	7.74636	0.00141961	0.0038037	7.99717	0.000758044	0.00563675	8.76483	0.000192498	0.00232989	2.33641	0.229591	0.635658	3.43287	0.0780383	0.429848	3.83237	0.0512412	0.35266	7.41689	0.00719127	0.0157199	7.28379	0.00510057	0.0229526	7.04922	0.00638531	0.0290737	5.91812	0.0109808	0.0464369	6.90325	0.00313307	0.0274927	7.51359	0.00136337	0.0149544	12.1311	0.00879414	0.0453933	12.7561	0.00559038	0.078489	14.618	0.00151288
PWY.6123..inosine.5..phosphate.biosynthesis.I	PWY-6123	inosine 5 phosphate biosynthesis I	IMP-Biosynthesis,Purine-Ribonuc-De-Novo-Biosynthesis,Purine Nucleotide Biosynthesis,Nucleosides and Nucleotides Biosynthesis,Biosynthesis	Nucleosides and Nucleotides Biosynthesis	Biosynthesis	10.461	0.000141183	0.000750838	7.96134	0.00263995	0.0112556	7.48223	0.00381845	0.0116546	4.51686	0.0403475	0.325626	3.80456	0.0795236	0.429848	3.52328	0.102629	0.480306	11.8361	0.000140513	0.000691808	8.17649	0.0046765	0.0221818	7.77092	0.00606754	0.0290737	9.42795	0.00033092	0.00505013	7.70965	0.00303507	0.0274927	7.30254	0.0045951	0.0358718	17.9955	0.000476897	0.0092995	14.5819	0.00392958	0.0717515	13.775	0.00583193
PWY.6124..inosine.5..phosphate.biosynthesis.II	PWY-6124	inosine 5 phosphate biosynthesis II	IMP-Biosynthesis,Purine-Ribonuc-De-Novo-Biosynthesis,Purine Nucleotide Biosynthesis,Nucleosides and Nucleotides Biosynthesis,Biosynthesis	Nucleosides and Nucleotides Biosynthesis	Biosynthesis	9.54699	1.43667e-05	0.000198883	8.40714	7.34554e-05	0.00128914	7.21242	0.00057638	0.00421478	5.01569	0.00447325	0.0923595	4.66005	0.00739373	0.144178	4.02269	0.0214617	0.230624	10.3888	4.93101e-05	0.000332843	7.99702	0.000805869	0.00764486	7.40717	0.00169666	0.0138495	9.29609	9.37575e-06	0.000329089	8.19778	8.08932e-05	0.00218412	7.31365	0.000445984	0.00782701	14.0946	0.000904895	0.0138095	12.0047	0.0040884	0.0717515	9.97567	0.0168076
PWY.6125..superpathway.of.guanosine.nucleotides.de.novo.biosynthesis.II	PWY-6125	superpathway of guanosine nucleotides de novo biosynthesis II	Purine-Nucleotide-De-Novo-Biosynthesis,PUR-NUC-SYN,Nucleosides and Nucleotides Biosynthesis,Biosynthesis	Nucleosides and Nucleotides Biosynthesis	Biosynthesis	-2.43116	0.175978	0.239412	-3.3615	0.049408	0.0974281	-2.97299	0.0777084	0.134363	-2.38211	0.0963309	0.504659	-2.76464	0.0479435	0.350587	-2.54988	0.0690334	0.431825	-0.759138	0.709013	0.771498	-2.03146	0.277131	0.407372	-2.21599	0.229954	0.342007	-3.17502	0.0635238	0.129853	-3.853	0.0214648	0.0802264	-3.53327	0.0347638	0.0931456	-4.15638	0.216394	0.348414	-5.33052	0.102603	0.248207	-4.43187	0.173102
PWY.6126..superpathway.of.adenosine.nucleotides.de.novo.biosynthesis.II	PWY-6126	superpathway of adenosine nucleotides de novo biosynthesis II	Purine-Nucleotide-De-Novo-Biosynthesis,PUR-NUC-SYN,Nucleosides and Nucleotides Biosynthesis,Biosynthesis	Nucleosides and Nucleotides Biosynthesis	Biosynthesis	-1.50828	0.496373	0.563841	-2.67245	0.205509	0.285113	-2.12632	0.307439	0.396732	-2.18789	0.215889	0.635658	-2.55806	0.137956	0.549091	-2.26254	0.191792	0.574343	0.525542	0.834322	0.878478	-1.14454	0.619957	0.69731	-1.37731	0.546509	0.64922	-3.25482	0.123344	0.219765	-3.94679	0.0562703	0.131673	-3.52047	0.0888896	0.178287	-3.66258	0.37837	0.51878	-5.04875	0.210936	0.377747	-3.81405	0.343805
PWY.6147..6.hydroxymethyl.dihydropterin.diphosphate.biosynthesis.I	PWY-6147	6 hydroxymethyl dihydropterin diphosphate biosynthesis I	6-HM-Dihydropterin-PP-Biosynthesis,Folate-Biosynthesis,Vitamin-Biosynthesis,Cofactors, Prosthetic Groups, Electron Carriers Biosynthesis,Biosynthesis	Vitamin-Biosynthesis	Biosynthesis	0.10505	0.881455	0.909383	0.474447	0.484716	0.567118	0.444166	0.503141	0.577132	0.350712	0.532487	0.776824	0.278736	0.615445	0.829927	0.249575	0.651272	0.802093	-0.837501	0.307605	0.3762	-0.301123	0.693797	0.761009	-0.275958	0.712695	0.779302	-0.0589831	0.930011	0.951702	0.0220566	0.973565	0.984788	-0.0301555	0.963524	0.974631	-0.710703	0.601094	0.698622	-0.499088	0.70886	0.787373	-0.528897	0.688809
PWY.6151..S.adenosyl.L.methionine.cycle.I	PWY-6151	S adenosyl L methionine cycle I	S-adenosyl-L-methionine-cycle,L-Methionine-Salvage,L-methionine Biosynthesis,Proteinogenic Amino Acids Biosynthesis,Amino Acids Biosynthesis,Biosynthesis	Amino Acids Biosynthesis	Biosynthesis	8.0693	8.37646e-05	0.000513588	6.19564	0.00206601	0.0100919	6.39538	0.00118714	0.00562093	2.42028	0.141647	0.564977	2.28087	0.166703	0.549091	2.38605	0.147768	0.547948	8.3311	0.000343287	0.00122953	4.68249	0.0336808	0.0779628	4.33671	0.0456703	0.100819	5.24158	0.00755982	0.0363493	4.22352	0.0324828	0.0958107	4.37673	0.0259188	0.0819595	9.9804	0.00991948	0.0458123	7.19829	0.0625425	0.205014	7.83522	0.0409572
PWY.6163..chorismate.biosynthesis.from.3.dehydroquinate	PWY-6163	chorismate biosynthesis from 3 dehydroquinate	Chorismate-Biosynthesis,Aromatic Compounds Biosynthesis,Biosynthesis	Aromatic Compounds Biosynthesis	Biosynthesis	2.67926	0.293273	0.367342	3.35744	0.175358	0.259176	4.13973	0.0886278	0.147433	-1.57655	0.438308	0.749343	-0.631584	0.755251	0.866317	-0.289484	0.886397	0.925968	1.87965	0.515109	0.594748	2.81556	0.2986	0.431311	3.04578	0.253516	0.366189	-0.129766	0.957438	0.96284	0.991413	0.683229	0.758043	1.47255	0.542606	0.65674	3.1492	0.512525	0.638409	4.79836	0.3139	0.48717	6.23891	0.187093
PWY.6168..flavin.biosynthesis.III..fungi.	PWY-6168	flavin biosynthesis III (fungi)	Flavin-Biosynthesis,Vitamin-Biosynthesis,Cofactors, Prosthetic Groups, Electron Carriers Biosynthesis,Biosynthesis	Vitamin-Biosynthesis	Biosynthesis	0.0893296	0.958599	0.964092	-0.768562	0.638422	0.695109	-0.284343	0.858827	0.875497	0.555012	0.685953	0.866077	0.0760834	0.954607	0.991323	0.31048	0.815477	0.894672	1.37176	0.480007	0.557889	0.217591	0.902774	0.92383	0.533428	0.759931	0.818208	1.14705	0.484066	0.603202	0.52332	0.744002	0.807866	0.845023	0.594612	0.695696	1.30587	0.684393	0.760197	-0.164339	0.95792	0.962566	0.608799	0.843191
PWY.621..sucrose.degradation.III..sucrose.invertase.	PWY-621	sucrose degradation III (sucrose invertase)	SUCROSE-DEG,Sugars-And-Polysaccharides-Degradation,Carbohydrates Degradation,Degradation/Utilization/Assimilation	Carbohydrates Degradation	Degradation	4.48432	3.11993e-05	0.000267097	4.36245	2.16711e-05	0.000510082	3.68196	0.000282923	0.00268395	3.23646	0.000168423	0.0084452	3.15817	0.000172948	0.0151762	2.82697	0.000819719	0.0516825	4.77265	0.000115436	0.00060656	4.31832	0.000152876	0.00236547	3.83449	0.00066795	0.0080845	5.00142	1.01414e-06	5.08518e-05	4.81258	1.64594e-06	0.000192575	4.34438	1.53959e-05	0.00108079	6.24734	0.00263523	0.0308507	5.81878	0.00405446	0.0717515	4.7666	0.0181018
PWY.6263..superpathway.of.menaquinol.8.biosynthesis.II	PWY-6263	superpathway of menaquinol 8 biosynthesis II	Menaquinone-Biosynthesis,Quinone-Biosynthesis,Cofactors, Prosthetic Groups, Electron Carriers Biosynthesis,Biosynthesis	Quinone-Biosynthesis	Biosynthesis	-0.134261	0.720485	0.773365	0.17059	0.639659	0.695109	0.230722	0.516982	0.589158	0.0750011	0.802156	0.899878	0.0647044	0.827974	0.913621	0.0901209	0.761066	0.856932	-0.18988	0.655144	0.720864	0.356709	0.370649	0.50106	0.470236	0.228282	0.340966	-0.347276	0.331793	0.46214	-0.303402	0.396043	0.543012	-0.271527	0.443375	0.57853	0.115887	0.869764	0.922318	0.371568	0.59564	0.708711	0.437843	0.526815
PWY.6270..isoprene.biosynthesis.I	PWY-6270	isoprene biosynthesis I	ISOPRENOIDS,Terpenoid-Biosynthesis,Secondary Metabolites Biosynthesis,Biosynthesis	Secondary Metabolites Biosynthesis	Biosynthesis	-1.32524	0.00127454	0.0035505	-0.779373	0.0547901	0.104865	-0.786298	0.0474491	0.0905143	-0.817762	0.0128762	0.161412	-0.665896	0.0445943	0.334541	-0.667863	0.0430523	0.351427	-1.10957	0.0181543	0.034444	-0.366496	0.412201	0.533884	-0.301838	0.49109	0.604099	-1.09808	0.00515334	0.0311837	-0.810149	0.0416522	0.111603	-0.806268	0.0408218	0.102225	-2.7779	0.000330121	0.00875495	-2.1647	0.0053692	0.078489	-2.1775	0.00462308
PWY.6277..superpathway.of.5.aminoimidazole.ribonucleotide.biosynthesis	PWY-6277	superpathway of 5 aminoimidazole ribonucleotide biosynthesis	AIR-Biosynthesis,PUR-NUC-SYN,Nucleosides and Nucleotides Biosynthesis,Biosynthesis	Nucleosides and Nucleotides Biosynthesis	Biosynthesis	7.74636	0.00141961	0.0038037	7.99717	0.000758044	0.00563675	8.76483	0.000192498	0.00232989	2.33641	0.229591	0.635658	3.43287	0.0780383	0.429848	3.83237	0.0512412	0.35266	7.41689	0.00719127	0.0157199	7.28379	0.00510057	0.0229526	7.04922	0.00638531	0.0290737	5.91812	0.0109808	0.0464369	6.90325	0.00313307	0.0274927	7.51359	0.00136337	0.0149544	12.1311	0.00879414	0.0453933	12.7561	0.00559038	0.078489	14.618	0.00151288
PWY.6282..palmitoleate.biosynthesis.I..from..5Z..dodec.5.enoate.	PWY-6282	palmitoleate biosynthesis I (from (5Z)-dodec-5-enoate)	Palmitoleate-Biosynthesis,Unsaturated-Fatty-Acids-Biosynthesis,Fatty-acid-biosynthesis,Fatty Acid and Lipid Biosynthesis,Biosynthesis	Fatty Acid and Lipid Biosynthesis	Biosynthesis	-1.38858	0.000502675	0.00162666	-1.07235	0.00581341	0.0178261	-1.16723	0.00220351	0.00889001	-0.230418	0.471637	0.760388	-0.219729	0.490651	0.724209	-0.260991	0.412763	0.658544	-1.58182	0.000477816	0.00160544	-1.07113	0.0119548	0.0368082	-1.06892	0.0107923	0.0380997	-0.77278	0.0429161	0.0978153	-0.699894	0.066708	0.142771	-0.759317	0.0455523	0.111034	-1.45199	0.0539354	0.130561	-1.10631	0.138748	0.283142	-1.26493	0.087824
PWY.6284..superpathway.of.unsaturated.fatty.acids.biosynthesis..E..coli.	PWY-6284	superpathway of unsaturated fatty acids biosynthesis (E. coli)	Unsaturated-Fatty-Acids-Biosynthesis,Fatty-acid-biosynthesis,Fatty Acid and Lipid Biosynthesis,Biosynthesis	Fatty Acid and Lipid Biosynthesis	Biosynthesis	-0.110991	0.743648	0.793375	-0.0209963	0.948165	0.959624	-0.0403101	0.898144	0.908497	0.380999	0.158982	0.576529	0.410332	0.119554	0.531184	0.398788	0.127684	0.527259	-0.256856	0.504063	0.583914	-0.154038	0.662478	0.735853	-0.165794	0.630798	0.718864	0.282858	0.381725	0.519323	0.317561	0.315522	0.475314	0.297902	0.34092	0.490422	-0.312756	0.623719	0.713712	-0.267933	0.664832	0.755197	-0.283489	0.641889
PWY.6285..superpathway.of.fatty.acids.biosynthesis..E..coli.	PWY-6285	superpathway of fatty acids biosynthesis (E. coli)	Fatty-acid-biosynthesis,Lipid-Biosynthesis,Fatty Acid and Lipid Biosynthesis,Biosynthesis	Fatty Acid and Lipid Biosynthesis	Biosynthesis	-0.529965	0.0929954	0.138311	-0.260959	0.390373	0.476647	-0.215791	0.466402	0.543878	0.0960638	0.703041	0.875061	0.196163	0.429459	0.696609	0.221127	0.369771	0.624335	-0.620837	0.0823172	0.12295	-0.254552	0.442906	0.561227	-0.221527	0.494722	0.604099	0.0293132	0.922474	0.949526	0.127827	0.667877	0.753778	0.163059	0.579844	0.680686	-0.595348	0.315734	0.464626	-0.31161	0.592094	0.708711	-0.218424	0.703332
PWY.6305..putrescine.biosynthesis.IV	PWY-6305	putrescine biosynthesis IV	Putrescine-Biosynthesis,Polyamine-Biosynthesis,Biosynthesis	Polyamine-Biosynthesis	Biosynthesis	5.51555	0.000174853	0.000876764	5.28624	0.000195932	0.00229241	4.56183	0.00104912	0.00533685	3.67148	0.00177671	0.0445445	3.25078	0.00519564	0.140282	2.89245	0.0127326	0.216786	6.75705	5.27273e-05	0.000346271	6.19147	6.9869e-05	0.00129074	5.54554	0.000290297	0.00463155	5.93685	2.16297e-05	0.000584001	5.44175	9.00922e-05	0.00225874	4.93832	0.000350877	0.0068421	5.96218	0.0322541	0.0965178	5.30755	0.0530905	0.198242	4.26763	0.116275
PWY.6317..galactose.degradation.I..Leloir.pathway.	PWY-6317	D-galactose degradation I (Leloir pathway)	GALACTOSE-DEGRADATION,Sugars-And-Polysaccharides-Degradation,Carbohydrates Degradation,Degradation/Utilization/Assimilation	Carbohydrates Degradation	Degradation	7.55702	2.12565e-05	0.000233157	6.49374	0.000141194	0.00190612	5.6185	0.000794596	0.00489304	2.96187	0.0379619	0.325626	2.08774	0.136552	0.549091	1.65708	0.236729	0.576754	9.84513	8.81896e-07	2.79901e-05	8.42064	5.52259e-06	0.000193843	7.47375	4.20896e-05	0.00113642	5.70349	0.000793257	0.00994405	4.87489	0.00364075	0.0297187	4.29402	0.0100237	0.0525124	8.7156	0.00909473	0.0458123	6.81813	0.0369171	0.159974	5.63936	0.081701
PWY.6318..L.phenylalanine.degradation.IV..mammalian..via.side.chain.	PWY-6318	L phenylalanine degradation IV mammalian via side chain	PHENYLALANINE-DEG,Proteinogenic-Amino-Acids-Degradation,Amino Acids Degradation,Degradation/Utilization/Assimilation	Amino Acids Degradation	Degradation	-0.525435	0.421616	0.505076	-0.487395	0.434149	0.515668	-0.738142	0.225969	0.307423	-0.264748	0.611802	0.813419	-0.336163	0.50919	0.74469	-0.46682	0.357673	0.624335	-0.870453	0.245678	0.31019	-0.830752	0.228645	0.347421	-0.956514	0.157777	0.258783	-0.902178	0.147333	0.2535	-0.906306	0.137438	0.244876	-1.09516	0.0703265	0.149731	0.196286	0.874187	0.924216	0.230011	0.84873	0.88662	-0.163378	0.891112
PWY.6353..purine.nucleotides.degradation.II..aerobic.	PWY-6353	purine nucleotides degradation II (aerobic)	Purine-Degradation,Nucleosides and Nucleotides Degradation,Degradation/Utilization/Assimilation	Nucleosides and Nucleotides Degradation	Degradation	-2.6755	0.000240916	0.00102374	-2.01838	0.00446621	0.0150734	-2.02647	0.00354333	0.0109097	-0.131828	0.821699	0.90983	-0.0883639	0.879388	0.946826	-0.0905365	0.876105	0.920697	-2.80302	0.000662945	0.00197198	-1.74664	0.0242034	0.0606813	-1.59929	0.0355987	0.087994	-1.40042	0.0446269	0.0985161	-1.11505	0.109834	0.203977	-1.12649	0.103696	0.198893	-3.76877	0.00578498	0.0390486	-2.96481	0.0285831	0.143324	-3.08153	0.0214946
PWY.6385..peptidoglycan.biosynthesis.III..mycobacteria.	PWY-6385	peptidoglycan biosynthesis III (mycobacteria)	Peptidoglycan-Biosynthesis,Cell-Wall-Biosynthesis,Cell Structures Biosynthesis,Biosynthesis	Cell Structures Biosynthesis	Biosynthesis	7.90197	0.015198	0.0303097	4.73847	0.138987	0.216091	5.84699	0.0620543	0.112274	1.17398	0.652053	0.853994	1.01594	0.698135	0.84208	1.56227	0.549746	0.754907	8.792	0.0169989	0.0327837	3.24505	0.353319	0.488248	3.75246	0.274371	0.39148	3.52885	0.257042	0.387218	1.70354	0.588305	0.69891	2.48268	0.426833	0.559561	11.843	0.0520781	0.128304	7.1523	0.24156	0.413599	9.08418	0.13289
PWY.6386..UDP.N.acetylmuramoyl.pentapeptide.biosynthesis.II..lysine.containing.	PWY-6386	UDP N acetylmuramoyl pentapeptide biosynthesis II lysine containing	Acetylmuramoyl-Pentapeptide-Biosynthesis,Cell-Wall-Biosynthesis,Cell Structures Biosynthesis,Biosynthesis	Cell Structures Biosynthesis	Biosynthesis	6.31054	0.0170726	0.0334775	5.30673	0.0417209	0.0841611	6.49601	0.0118021	0.0278022	-0.36664	0.862453	0.924315	0.515381	0.809132	0.907365	1.07176	0.618688	0.792553	4.99032	0.096654	0.140188	2.5734	0.366895	0.50106	2.63608	0.352191	0.482887	2.35283	0.35332	0.48825	2.40783	0.347482	0.503993	3.23018	0.20953	0.335906	9.5717	0.0547807	0.131599	8.32063	0.0955517	0.24342	10.7623	0.0312662
PWY.6387..UDP.N.acetylmuramoyl.pentapeptide.biosynthesis.I..meso.diaminopimelate.containing.	PWY-6387	UDP N acetylmuramoyl pentapeptide biosynthesis I meso diaminopimelate containing	Acetylmuramoyl-Pentapeptide-Biosynthesis,Cell-Wall-Biosynthesis,Cell Structures Biosynthesis,Biosynthesis	Cell Structures Biosynthesis	Biosynthesis	6.15077	0.0258257	0.0482172	5.12143	0.0594634	0.112183	6.40808	0.0171118	0.0373059	-0.744995	0.735633	0.88731	0.144098	0.948343	0.98774	0.7397	0.741543	0.847822	4.63559	0.139233	0.192404	2.19278	0.461073	0.573888	2.35718	0.424706	0.550275	1.9104	0.470049	0.599954	1.94546	0.466696	0.604465	2.81956	0.293166	0.435297	9.95843	0.0554891	0.131599	8.7175	0.0940748	0.24342	11.3236	0.0296681
PWY.6415..L.ascorbate.biosynthesis.V	PWY-6415	L ascorbate biosynthesis V	Ascorbate-Biosynthesis,Vitamin-Biosynthesis,Cofactors, Prosthetic Groups, Electron Carriers Biosynthesis,Biosynthesis	Vitamin-Biosynthesis	Biosynthesis	-0.245412	0.63113	0.696625	-0.138916	0.778785	0.821382	-0.29706	0.538203	0.609384	0.126194	0.756955	0.890527	0.0865923	0.830327	0.913621	0.00815755	0.983799	0.989437	-0.445106	0.441813	0.51865	-0.088335	0.870017	0.905951	-0.241546	0.647571	0.72619	-0.260106	0.59336	0.687357	-0.197588	0.683445	0.758043	-0.30956	0.518524	0.642723	0.220589	0.819705	0.877184	0.24763	0.795066	0.850817	0.0436003	0.963025
PWY.6471..peptidoglycan.biosynthesis.IV..Enterococcus.faecium.	PWY-6471	peptidoglycan biosynthesis IV (Enterococcus faecium)	Antibiotic-Resistance,Detoxification,Pathways	Detoxification	Detoxification	-0.153808	0.701334	0.759779	0.0627157	0.87013	0.892469	0.123263	0.741721	0.781814	-0.151199	0.636473	0.836712	0.028648	0.927179	0.983473	0.0615162	0.84334	0.907077	-0.147382	0.74534	0.800044	0.0584057	0.88912	0.916892	0.0963071	0.814093	0.858098	-0.112353	0.768825	0.840678	0.108354	0.773229	0.826479	0.157766	0.671273	0.764989	-0.0860464	0.909008	0.946771	0.334512	0.648758	0.748664	0.421376	0.560512
PWY.6507..4.deoxy.L.threo.hex.4.enopyranuronate.degradation	PWY-6507	4 deoxy L threo hex 4 enopyranuronate degradation	Sugar Derivatives Degradation,SECONDARY-METABOLITE-DEGRADATION,Degradation/Utilization/Assimilation	Sugar Derivatives Degradation	Degradation	6.81775	3.10613e-07	3.48557e-05	6.18163	1.39839e-06	0.000122709	5.64148	7.02786e-06	0.000616695	4.96239	3.17676e-06	0.000557522	4.59705	1.17112e-05	0.00205532	4.32611	3.57182e-05	0.00626854	8.50731	1.58992e-08	2.07739e-06	7.4745	8.48881e-08	1.48979e-05	7.05565	2.64548e-07	4.64283e-05	6.93177	4.51851e-08	7.92998e-06	6.29072	5.26492e-07	9.23994e-05	5.89564	2.23038e-06	0.000391432	9.32349	0.000203026	0.00791801	8.20087	0.000852001	0.0299052	7.34726	0.0025503
PWY.6519..8.amino.7.oxononanoate.biosynthesis.I	PWY-6519	8 amino 7 oxononanoate biosynthesis I	7-Keto-8-aminopelargonate-Biosynthesis,BIOTIN-SYN,Vitamin-Biosynthesis,Cofactors, Prosthetic Groups, Electron Carriers Biosynthesis,Biosynthesis	Vitamin-Biosynthesis	Biosynthesis	-1.48726	0.000184454	0.000883781	-1.17117	0.00256596	0.0112556	-1.23233	0.00120105	0.00562093	-0.272292	0.393723	0.712354	-0.274235	0.389428	0.666879	-0.298087	0.348788	0.624335	-1.65797	0.000239789	0.000945686	-1.1391	0.00748312	0.0285119	-1.1176	0.00759033	0.0313436	-0.867011	0.0227076	0.0724579	-0.799734	0.0359991	0.100308	-0.833223	0.0279285	0.0837854	-1.61961	0.0311156	0.0965178	-1.27405	0.0881501	0.236228	-1.37616	0.0629788
[truncated: 146 more rows]
[truncated: 136 more columns]

[truncated: 2 more sheets: Supplementary Data 10, Supplementary Data 11]
